# Supplementary material for: Loss of Nocturnin increases neuronal viability in oxidative stress conditions
Source: Front Neurosci. 2025 Nov 19;19:1632251. doi: 10.3389/fnins.2025.1632251 (PMC12672471; doi:10.3389/fnins.2025.1632251)
Supplement: Supplementary file 1 [file Data_Sheet_1.xlsx]

## Sheet: Figure 1
Supplementary Data Sheet 1. Mean ± SEM values for all quantified data presented in the main figures.
Figure 1
	Genotype	Treatment	Mean	SEM
B	WT	Basal	106.3	7.6
	shNoct		45.26	7.9
C	WT;NADP	Basal	1.58	0.11
	shNoct; NADP		0.23	0.06
	WT; NADP	Stressed	0.33	0.19
	shNoct; NADP		0.29	0.09
	WT; NADPH	Basal	3.1	0.19
	shNoct; NADPH		5.67	0.55
	WT; NADPH	Stressed	0.51	0.09
	shNoct; NADPH		2.02	0.12
D	WT; NADPH/NADP	Basal	2	0.26
	shNoct; NADPH/NADP		19.43	2.56
	WT; NADPH/NADP	Stressed	2.35	0.77
	shNoct; NADPH/NADP		8.42	2.3
		[H2O2]
E	WT	0	100	0
		50	83.705	2.18846
		75	56.7622	3.04372
		85	53.5337	3.20915
		100	49.0574	3.53801
		125	34.3942	2.06073
		150	36.114	0.820059
		175	33.4435	0.617954
		200	35.9989	0.704138
		250	25.1531	1.74318
		300	27.1122	1.2425
	shNoct	0	100	0
		50	105.311	2.02207
		75	96.4091	0.313534
		85	84.9942	3.32885
		100	91.7902	0.550214
		125	64.8752	0.60201
		150	50.0924	1.16482
		175	51.0472	0.786172
		200	46.1481	1.34293
		250	39.1755	1.90958
		300	34.2077	1.62487
		[H2O2]
F	shNoct	123	54.75	10.93
	NocE193A	123	53.24	4.68

## Sheet: Figure 2
Figure 2
	Genotype	Treatment	Mean	SEM
		Time in H2O2 (mins)
B	WT	0	36.9826	0.575769
		10	26.1806	0.331525
		60	42.6098	1.1013
		120	42.0381	0.464161
		240	16.3604	0.294022
	shNoct	0	41.526	1.02507
		10	30.0926	1.2446
		60	31.8928	2.69881
		120	29.5062	1.2064
		240	16.2714	0.460911
C	WT	0	105.264	106.549
		10	103.86	105.061
		60	67.8617	71.3193
		120	74.9867	75.6173
		240	70.4214	73.5875
	shNoct	0	132.016	137.399
		10	127.99	133.966
		60	82.9496	85.9641
		120	75.7713	79.4465
		240	85.0554	88.7151
D	WT	0	2.42776	0.0388726
		10	3.31194	0.0394914
		60	1.52418	0.0358682
		120	1.70358	0.0159717
		240	3.83739	0.0604823
	shNoct	0	2.72773	0.0436912
		10	3.59888	0.0963611
		60	2.51886	0.181742
		120	2.41898	0.0842052
		240	4.66159	0.0681692
E	WT	Unstained	2.33	0.03
		Basal	9.69	0.61
		H2O2	50.8333	4.80185
	shNoct	Unstained	2.425	0.025
		Basal	11	0.8
		H2O2	22.3	0.80829
F	WT	Basal	0.988401	0.157213
	shNoct		0.7795	0.243467
	WT	1hr H2O2	2.05841	0.318726
	shNoct		0.935076	0.130613
	WT	4hr H2O2	3.3185	0.62122
	shNoct		1.45731	0.411544

## Sheet: Figure 3
Figure 3
	Genotype	Metabolite	Treatment	Mean	SEM
B	WT	L-Threonine	Basal	1393333333	13333333
	shNoct			1553333333	8819171
	WT	Arginine		4166666667	176666667
	shNoct			5320000000	299555226
	WT	L-Cystathionine		235666667	23497045
	shNoct			397000000	16370706
	WT	L-Methionine		453666667	16505891
	shNoct			521000000	8888194
	WT	Gamma-L-Glutamylcysteine	1hr H2O2	39400000	2136196
	shNoct			70666667	6664916
	WT	Glutatmine		7476666667	222286102
	shNoct			8456666667	267353283
	WT	L-Cystathionine		272000000	15567059
	shNoct			478333333	24442677
	WT	S-Adenosylhomocysteine		5323333	268225
	shNoct			6980000	223681
	WT	S-Adenosylmethionine		2993333333	74461026
	shNoct			3293333333	50442487
	WT	S-Lactoylgluathione		16963333	6165875
	shNoct			43866667	6809878
C	WT	Choline	Basal	129666667	5811865
	shNoct			256666667	30443025
	WT	Phosphorylcholine		43200000000	1913983629
	shNoct			35400000000	450924975
	WT	L-Valine		527333333	4977728
	shNoct			580333333	12810586
	WT	Isoleucine		2096666667	40551750
	shNoct			2346666667	67659277
	WT	Choline	1hr H2O2	176000000	2645751
	shNoct			291000000	11789826
	WT	Citicoline		9183333	673408
	shNoct			19566667	1189304
	WT	Glycerophosphocholine		3663333333	102034852
	shNoct			6256666667	389800519
	WT	Ophthalmate		82233333	2891559
	shNoct			148333333	8666667
D		Hours in BSO
	WT	24	1mM BSO	6.31834	0.261115
		12		26.6157	0.112943
		6		54.1092	0.918935
		3		68.0446	1.09086
		1		86.4035	2.00603
		0		100	1.91909
E	WT	---	No treatment	107139	2301.41
	shNoct	---		150990	2998.64
	WT	---	6hr BSO	39168.7	413.539
	shNoct	---		80408.5	1073.08
F	WT	---	6hr, 1mM BSO	63.36	0.8126
	shNoct	---		46.68	0.9072

## Sheet: Figure 4
Figure 4
	Genotype	Mean	SEM
A	DATSYN53	0.7024	0.1529
	DATSYN53/Noct-/-	0.724	0.2251
B	WT	0.5058	0.09919
	Noct-/-	0.8562	0.1072
	DATSYN53	0.458	0.1021
	DATSYN53/Noct-/-	0.3082	0.0723
D	TH
	WT	17037	917.9
	DATSYN53	7436	573.5
	DATSYN53/Noct-/-	11024	323.9
	NeuN
	WT	23073	952.4
	DATSYN53	10939	795.4
	DATSYN53/Noct-/-	16528	403.8
