# Supplementary material for: Loss of Nocturnin increases neuronal viability in oxidative stress conditions
Source: Front Neurosci. 2025 Nov 19;19:1632251. doi: 10.3389/fnins.2025.1632251 (PMC12672471; doi:10.3389/fnins.2025.1632251)
Supplement: Supplementary file 2 [file Data_Sheet_2.xlsx]

## Sheet: Data Analysis
Supplemenatry Data Sheet 2. Metabolomic screen reveals altered metabolites due to loss of Nocturnin. Results of metabolic screen showing fold-change and statistical analysis of metabolites identified.
																													AVERAGE				STDEV				FOLD CHANGES		TTEST		VIP SCORE
Name	Formula	Calc. MW	m/z	RT [min]	Area: NoctKD_H2O2_FS_01.raw (F6)	Area: NoctKD_H2O2_FS_02.raw (F7)	Area: NoctKD_H2O2_FS_03.raw (F8)	Area: NoctKD_FS_01.raw (F1)	Area: NoctKD_FS_02.raw (F2)	Area: NoctKD_FS_03.raw (F3)	Area: WT_H2O2_FS_01.raw (F19)	Area: WT_H2O2_FS_02.raw (F20)	Area: WT_H2O2_FS_03.raw (F21)	Area: WT_FS_01.raw (F14)	Area: WT_FS_02.raw (F15)	Area: WT_FS_03.raw (F16)	Norm. Area: NoctKD_H2O2_FS_01.raw (F6)	Norm. Area: NoctKD_H2O2_FS_02.raw (F7)	Norm. Area: NoctKD_H2O2_FS_03.raw (F8)	Norm. Area: NoctKD_FS_01.raw (F1)	Norm. Area: NoctKD_FS_02.raw (F2)	Norm. Area: NoctKD_FS_03.raw (F3)	Norm. Area: WT_H2O2_FS_01.raw (F19)	Norm. Area: WT_H2O2_FS_02.raw (F20)	Norm. Area: WT_H2O2_FS_03.raw (F21)	Norm. Area: WT_FS_01.raw (F14)	Norm. Area: WT_FS_02.raw (F15)	Norm. Area: WT_FS_03.raw (F16)	WT Vehicle	WT H2O2	NoctKD Veh	NoctKD H2O2	WT Vehicle	WT H2O2	NoctKD Vehicle	NoctKD H2O2	NoctKD Vehicle vs. WT Vehicle	NoctKD H2O2 vs. WT H2O2	NoctKD Vehicle vs. WT Vehicle	NoctKD H2O2 vs. WT H2O2
1-(sn-glycero-3-phospho)-1D-myo-inositol	C9 H19 O11 P	334.066	333.059	7.337	3.05461e+08	2.29917e+08	2.78604e+08	1.92653e+08	2.92799e+08	3.1262e+08	1.77017e+08	1.57563e+08	1.563e+08	1.65906e+08	2.06983e+08	3.8557e+08	3.26225e+08	2.81399e+08	3.01659e+08	3.17592e+08	3.09927e+08	3.1262e+08	2.41219e+08	2.26955e+08	2.34291e+08	2.40011e+08	3.36561e+08	4.8059e+08	3.52387e+08	2.34155e+08	3.1338e+08	3.03094e+08	1.21068e+08	7.13297e+06	3.88876e+06	2.24476e+07	0.889305	1.29442	0.633001	0.0248917	0.91854
1-Methyladenosine	C11 H15 N5 O4	281.112	282.119	5.315	1.1266e+07	1.09078e+07	1.03174e+07	7.59643e+06	1.22896e+07	1.24838e+07	5.27621e+06	6.40332e+06	6.42918e+06	4.74719e+06	5.74811e+06	1.02041e+07	1.20318e+07	1.33502e+07	1.11712e+07	1.25229e+07	1.30085e+07	1.24838e+07	7.18982e+06	9.2234e+06	9.63722e+06	6.86762e+06	9.3466e+06	1.27188e+07	9.64435e+06	8.68348e+06	1.26718e+07	1.21844e+07	2.93695e+06	1.30999e+06	292314	1.09745e+06	1.3139	1.40317	0.215165	0.0250608	1.5572
1-Methylhistidine	C7 H11 N3 O2	169.085	170.092	5.016	1.38649e+08	1.13258e+08	1.13441e+08	6.08365e+07	9.27589e+07	1.04581e+08	7.38427e+07	9.01611e+07	6.05725e+07	6.86541e+07	6.08126e+07	7.07724e+07	1.48074e+08	1.38619e+08	1.22828e+08	1.0029e+08	9.81852e+07	1.04581e+08	1.00624e+08	1.29869e+08	9.0797e+07	9.932e+07	9.88831e+07	8.82135e+07	9.54722e+07	1.07097e+08	1.01019e+08	1.36507e+08	6.29001e+06	2.03241e+07	3.25962e+06	1.27544e+07	1.0581	1.27461	0.268052	0.114008	0.31852
2-/3-Phosphoglycerate	C3 H7 O7 P	185.993	184.986	8.729	8.68098e+06	4.72424e+06	7.74172e+06	3.26475e+06	7.12948e+06	4.98776e+06	3.44327e+06	4.66803e+06	2.42582e+06	4.26744e+06	5.71988e+06	6.14259e+06	9.27108e+06	5.78206e+06	8.38236e+06	5.38202e+06	7.54655e+06	4.98776e+06	4.69211e+06	6.72388e+06	3.63626e+06	6.17359e+06	9.30068e+06	7.65637e+06	7.71022e+06	5.01741e+06	5.97211e+06	7.81184e+06	1.56424e+06	1.5693e+06	1.37768e+06	1.81313e+06	0.774571	1.55694	0.223253	0.115147	0.50046
2-/3-Phosphoglycerate	C3 H7 O7 P	185.993	184.986	8.593	4.80531e+06	3.23349e+06	4.52804e+06	3.60154e+06	4.43589e+06	2.77741e+06	2.63866e+06	3.59534e+06	2.14417e+06	3.75586e+06	5.03325e+06	4.41255e+06	5.13196e+06	3.95752e+06	4.90274e+06	5.93723e+06	4.69539e+06	2.77741e+06	3.59566e+06	5.17876e+06	3.21406e+06	5.43349e+06	8.1842e+06	5.49998e+06	6.37256e+06	3.99616e+06	4.47001e+06	4.66408e+06	1.56928e+06	1.04178e+06	1.59192e+06	622535	0.701447	1.16714	0.214462	0.405545	0.036171
2-Acetamido-N-β-aspartyl-2-deoxyhexopyranosylamine	C12 H21 N3 O8	335.132	334.126	6.873	1.20575e+07	9.08189e+06	1.14359e+07	6.68585e+06	1.30706e+07	1.35212e+07	5.50789e+06	5.51592e+06	5.01067e+06	6.65452e+06	5.81272e+06	8.77122e+06	1.28771e+07	1.11155e+07	1.23822e+07	1.10218e+07	1.38352e+07	1.35212e+07	7.50553e+06	7.94518e+06	7.5109e+06	9.62691e+06	9.45164e+06	1.09328e+07	1.00038e+07	7.65387e+06	1.27927e+07	1.21249e+07	809312	252294	1.54171e+06	908565	1.27879	1.58416	0.0686864	0.00935274	1.9682
2-Hydroxybutyric acid (GHB)	C4 H8 O3	104.047	103.04	3.419	8.6761e+06	6.35602e+06	1.08988e+07	1.3423e+07	1.90061e+07	2.14694e+07	9.99853e+06	7.06883e+06	6.54071e+06	1.32564e+07	1.1682e+07	1.32423e+07	9.26587e+06	7.77923e+06	1.18007e+07	2.21281e+07	2.01179e+07	2.14694e+07	1.36249e+07	1.0182e+07	9.80439e+06	1.91777e+07	1.89953e+07	1.65058e+07	1.82263e+07	1.12038e+07	2.12385e+07	9.61527e+06	1.49276e+06	2.10523e+06	1.02481e+06	2.03338e+06	1.16527	0.858219	0.051983	0.400489	0.88426
2-Hydroxyglutarate	C5 H8 O5	148.037	147.03	7.499	1.09089e+07	9.29146e+06	1.25468e+07	8.10732e+06	1.09983e+07	1.03184e+07	1.41888e+07	1.34507e+07	1.21698e+07	1.62533e+07	1.50108e+07	1.54791e+07	1.16504e+07	1.1372e+07	1.35851e+07	1.33651e+07	1.16417e+07	1.03184e+07	1.93348e+07	1.93745e+07	1.82423e+07	2.35132e+07	2.44079e+07	1.92938e+07	2.2405e+07	1.89839e+07	1.17751e+07	1.22025e+07	2.73125e+06	642529	1.52775e+06	1.20542e+06	0.525556	0.642782	0.00861453	0.00309683	1.7089
3-Hydroxy-3-[(3-methylbutanoyl)oxy]-4-(trimethylammonio)butanoate	C12 H23 N O5	261.157	262.164	4.013	1.31281e+07	1.20357e+07	1.338e+07	9.36412e+06	1.52495e+07	1.54712e+07	1.08208e+07	8.85553e+06	9.43119e+06	1.08017e+07	9.2764e+06	9.99736e+06	1.40205e+07	1.47306e+07	1.44872e+07	1.5437e+07	1.61416e+07	1.54712e+07	1.47453e+07	1.27556e+07	1.41372e+07	1.56264e+07	1.50837e+07	1.24611e+07	1.43904e+07	1.38794e+07	1.56833e+07	1.44128e+07	1.69272e+06	1.01962e+06	397306	360869	1.08984	1.03843	0.315675	0.467161	1.2114
3-Hydroxymethylglutarate	C6 H10 O5	162.053	161.045	7.035	1.02151e+07	1.0736e+07	9.77054e+06	3.80042e+06	5.51504e+06	6.57612e+06	9.41244e+06	8.8603e+06	8.90544e+06	4.5757e+06	3.53193e+06	4.9297e+06	1.09095e+07	1.314e+07	1.05791e+07	6.26509e+06	5.83766e+06	6.57612e+06	1.28262e+07	1.27625e+07	1.33491e+07	6.61954e+06	5.74302e+06	6.14458e+06	6.16905e+06	1.29792e+07	6.22629e+06	1.15428e+07	438773	321860	370755	1.39299e+06	1.00928	0.889331	0.871567	0.211748	1.1011
4-/5-Oxoproline	C5 H7 N O3	129.042	128.035	4.946	9.87373e+08	7.54724e+08	1.2263e+09	1.28885e+09	1.77433e+09	1.99711e+09	1.0583e+09	8.12103e+08	8.33503e+08	1.49627e+09	1.29742e+09	1.58209e+09	1.05449e+09	9.23718e+08	1.32778e+09	2.1247e+09	1.87813e+09	1.99711e+09	1.44214e+09	1.16976e+09	1.2494e+09	2.16461e+09	2.10964e+09	1.97199e+09	2.08208e+09	1.2871e+09	1.99998e+09	1.102e+09	9.92252e+07	1.40047e+08	1.2331e+08	2.06177e+08	0.960568	0.856185	0.4219	0.276373	0.56277
4-/5-Oxoproline	C5 H7 N O3	129.042	128.035	4.591	5.04029e+08	3.62059e+08	5.46942e+08	4.3216e+08	7.76836e+08	8.85099e+08	4.88655e+08	3.86142e+08	3.3794e+08	5.33403e+08	4.55715e+08	5.68848e+08	5.38291e+08	4.43129e+08	5.92202e+08	7.12427e+08	8.22281e+08	8.85099e+08	6.65884e+08	5.56202e+08	5.06565e+08	7.71658e+08	7.41005e+08	7.09035e+08	7.40566e+08	5.76217e+08	8.06602e+08	5.24541e+08	3.13142e+07	8.15236e+07	8.73974e+07	7.54816e+07	1.08917	0.910318	0.320977	0.465876	0.79583
4-Guanidinobutanoate	C5 H11 N3 O2	145.085	146.092	5.905	1.06136e+08	7.09579e+07	1.08345e+08	5.36806e+07	1.23232e+08	1.31181e+08	6.75246e+07	7.32944e+07	5.8238e+07	7.49394e+07	6.80965e+07	1.12546e+08	1.13351e+08	8.68464e+07	1.1731e+08	8.84938e+07	1.30441e+08	1.31181e+08	9.20149e+07	1.05574e+08	8.72977e+07	1.08413e+08	1.10727e+08	1.40282e+08	1.19807e+08	9.49621e+07	1.16705e+08	1.05836e+08	1.77696e+07	9.48787e+06	2.44346e+07	1.65643e+07	0.974107	1.11451	0.868266	0.392718	0.68344
Acetylacrylate	C5 H6 O3	114.032	113.024	5.439	2.06218e+07	2.23404e+07	2.00495e+07	1.56815e+07	1.63711e+07	2.23702e+07	2.34743e+07	1.57556e+07	1.89119e+07	1.51273e+07	1.04677e+07	1.52589e+07	2.20236e+07	2.73427e+07	2.17086e+07	2.58513e+07	1.73288e+07	2.23702e+07	3.19881e+07	2.26946e+07	2.83486e+07	2.18843e+07	1.70208e+07	1.90193e+07	1.93081e+07	2.76771e+07	2.18501e+07	2.36916e+07	2.44454e+06	4.68301e+06	4.285e+06	3.16585e+06	1.13165	0.856001	0.434543	0.297602	0.67492
Acetylcarnitine	C9 H17 N O4	203.116	204.123	4.048	1.66169e+09	8.10165e+08	1.70911e+09	1.90237e+09	3.09632e+09	3.02012e+09	1.08219e+09	1.02108e+09	9.34641e+08	1.87309e+09	1.83728e+09	2.31577e+09	1.77464e+09	9.91573e+08	1.85054e+09	3.13611e+09	3.27745e+09	3.02012e+09	1.47468e+09	1.47078e+09	1.40101e+09	2.70975e+09	2.98747e+09	2.88646e+09	2.86123e+09	1.44882e+09	3.14456e+09	1.53892e+09	1.4057e+08	4.14539e+07	1.28875e+08	4.75532e+08	1.09902	1.06219	0.062218	0.774358	1.0407
Acetylcholine	C7 H15 N O2	145.11	146.117	5.246	1.80781e+08	1.55875e+08	1.92164e+08	1.22303e+08	2.00251e+08	2.1057e+08	1.16829e+08	1.19152e+08	1.10874e+08	1.14147e+08	1.3078e+08	1.93069e+08	1.9307e+08	1.90778e+08	2.08065e+08	2.01619e+08	2.11966e+08	2.1057e+08	1.59201e+08	1.71628e+08	1.66198e+08	1.65133e+08	2.12651e+08	2.40649e+08	2.06145e+08	1.65676e+08	2.08052e+08	1.97304e+08	3.8176e+07	6.23004e+06	5.61455e+06	9.38948e+06	1.00925	1.19091	0.939288	0.0117231	1.2887
Acetylcholine	C7 H15 N O2	145.11	146.117	4.651	6.61513e+07	3.89732e+07	5.88982e+07	724473	1.13299e+08	1.01856e+08	1.36605e+07	2.18984e+07	2.19972e+06	2.29321e+06	716325	1.72146e+06	7.0648e+07	4.76998e+07	6.37721e+07	1.19431e+06	1.19927e+08	1.01856e+08	1.8615e+07	3.15427e+07	3.29734e+06	3.31752e+06	1.16477e+06	2.1457e+06	2.20933e+06	1.78183e+07	7.43257e+07	6.07066e+07	1.07779e+06	1.41395e+07	6.39749e+07	1.17772e+07	33.6418	3.40698	0.190095	0.016679	0.7596
Acetyl-CoA	C23 H38 N7 O17 P3 S	809.124	810.131	6.868	2.59013e+07	1.52741e+07	2.20769e+07	1.31014e+07	2.71469e+07	2.9704e+07	1.34808e+07	1.27103e+07	1.09137e+07	1.69583e+07	1.58252e+07	2.4452e+07	2.7662e+07	1.86942e+07	2.39038e+07	2.15979e+07	2.8735e+07	2.9704e+07	1.83702e+07	1.8308e+07	1.63593e+07	2.45331e+07	2.57323e+07	3.04779e+07	2.69145e+07	1.76792e+07	2.6679e+07	2.342e+07	3.14376e+06	1.14342e+06	4.42691e+06	4.50347e+06	0.991252	1.32472	0.944103	0.151048	1.245
Adenosine	C10 H13 N5 O4	267.097	268.104	2.752	3.22516e+08	2.71708e+08	2.32904e+08	3.91825e+08	4.45482e+08	3.8418e+08	2.12518e+08	1.98691e+08	1.59498e+08	1.37277e+08	1.32454e+08	1.83303e+08	3.4444e+08	3.32547e+08	2.52177e+08	6.45934e+08	4.71543e+08	3.8418e+08	2.89596e+08	2.86196e+08	2.39084e+08	1.98595e+08	2.15374e+08	2.28476e+08	2.14148e+08	2.71625e+08	5.00552e+08	3.09721e+08	1.49783e+07	2.8233e+07	1.33266e+08	5.01885e+07	2.33741	1.14025	0.0634647	0.331372	1.5603
Adenosine 3'5'-cyclic monophosphate	C10 H12 N5 O6 P	329.052	328.045	4.682	2.04273e+06	2.12904e+06	2.52332e+06	2.18892e+06	3.13331e+06	3.18323e+06	1.77243e+06	1.69809e+06	1.59653e+06	2.50906e+06	2.87338e+06	2.92424e+06	2.18159e+06	2.60577e+06	2.73213e+06	3.60849e+06	3.31661e+06	3.18323e+06	2.41527e+06	2.44595e+06	2.39316e+06	3.62978e+06	4.6722e+06	3.64489e+06	3.98229e+06	2.41813e+06	3.36944e+06	2.50649e+06	597527	26506.5	217496	288385	0.846107	1.03654	0.210631	0.649163	0.58053
Adenosine 5'-monophosphate	C10 H14 N5 O7 P	347.063	346.056	6.631	1.58787e+08	1.78206e+08	1.25206e+08	4.50141e+07	7.07282e+07	5.05568e+07	4.97629e+07	8.14084e+07	7.9895e+07	1.63778e+07	2.00508e+07	4.61194e+07	1.69581e+08	2.18109e+08	1.35567e+08	7.42069e+07	7.48657e+07	5.05568e+07	6.78112e+07	1.17261e+08	1.19761e+08	2.36933e+07	3.26032e+07	5.7485e+07	3.79272e+07	1.01611e+08	6.65432e+07	1.74419e+08	1.75137e+07	2.92983e+07	1.38485e+07	4.14835e+07	1.7545	1.71653	0.0942121	0.0750047	0.13572
Adenosine diphosphate (ADP)	C10 H15 N5 O10 P2	427.029	428.037	7.679	9.36631e+08	7.47483e+08	9.2625e+08	4.59081e+08	8.02397e+08	7.50754e+08	4.79895e+08	5.6127e+08	5.08266e+08	3.48182e+08	3.32132e+08	6.59104e+08	1.0003e+09	9.14855e+08	1.0029e+09	7.56806e+08	8.49336e+08	7.50754e+08	6.53947e+08	8.08457e+08	7.6188e+08	5.03706e+08	5.40056e+08	8.21534e+08	6.21765e+08	7.41428e+08	7.85632e+08	9.72685e+08	1.73957e+08	7.92595e+07	5.52522e+07	5.00989e+07	1.26355	1.31191	0.239556	0.0184803	0.7597
Adenosine triphosphate (ATP)	C10 H16 N5 O13 P3	506.995	508.003	8.332	9.0128e+08	5.27825e+08	9.49443e+08	1.0892e+09	1.88743e+09	1.92125e+09	7.90853e+08	7.02929e+08	5.8285e+08	1.3471e+09	1.20359e+09	1.42527e+09	9.62547e+08	6.46013e+08	1.02801e+09	1.79558e+09	1.99785e+09	1.92125e+09	1.07769e+09	1.0125e+09	8.7368e+08	1.94881e+09	1.95707e+09	1.77651e+09	1.89413e+09	9.87956e+08	1.90489e+09	8.78857e+08	1.01943e+08	1.04194e+08	1.02121e+08	2.04288e+08	1.00568	0.88957	0.903439	0.470807	0.75362
ALA-GLU	C8 H14 N2 O5	218.09	217.083	4.731	6.20886e+06	7.45389e+06	1.09497e+07	4.13721e+06	1.8538e+07	2.24919e+07	5.14227e+06	4.94712e+06	2.58807e+06	5.39039e+06	4.42809e+06	5.77677e+06	6.63092e+06	9.12292e+06	1.18558e+07	6.82029e+06	1.96225e+07	2.24919e+07	7.00731e+06	7.12587e+06	3.87947e+06	7.79812e+06	7.20021e+06	7.2004e+06	7.39958e+06	6.00421e+06	1.63116e+07	9.20322e+06	345151	1.84104e+06	8.34395e+06	2.61337e+06	2.20439	1.53279	0.205365	0.166139	1.5213
Alanine	C3 H7 N O2	89.0476	90.0549	5.799	8.09659e+08	6.60584e+08	7.97828e+08	4.73179e+08	7.61093e+08	8.15977e+08	6.44274e+08	6.73098e+08	6.66472e+08	6.10417e+08	5.49386e+08	6.22558e+08	8.64697e+08	8.08498e+08	8.63849e+08	7.80048e+08	8.05616e+08	8.15977e+08	8.77943e+08	9.69537e+08	9.99028e+08	8.83072e+08	8.93317e+08	7.75982e+08	8.5079e+08	9.48836e+08	8.00547e+08	8.45681e+08	6.49884e+07	6.3141e+07	1.84933e+07	3.22046e+07	0.940945	0.891283	0.311148	0.0868369	1.6134
Alanine	C3 H7 N O2	89.0476	90.0549	6.072	3.75575e+08	2.99427e+08	3.89049e+08	2.21324e+08	4.43795e+08	4.73224e+08	2.33633e+08	2.5164e+08	2.078e+08	2.78257e+08	2.51974e+08	3.06205e+08	4.01106e+08	3.66473e+08	4.21243e+08	3.64857e+08	4.69757e+08	4.73224e+08	3.18368e+08	3.62464e+08	3.11488e+08	4.02547e+08	4.09717e+08	3.81667e+08	3.97977e+08	3.30774e+08	4.35946e+08	3.96274e+08	1.45729e+07	2.76595e+07	6.15892e+07	2.77028e+07	1.09541	1.19802	0.398387	0.0442044	1.5656
Allantoin	C4 H6 N4 O3	158.044	157.037	4.761	1.05069e+07	1.35793e+07	1.37938e+07	1.80356e+07	1.4657e+07	1.76084e+07	1.69054e+07	1.21654e+07	1.24115e+07	1.92892e+07	1.53308e+07	1.95473e+07	1.12211e+07	1.662e+07	1.49352e+07	2.97321e+07	1.55145e+07	1.76084e+07	2.30368e+07	1.75231e+07	1.86047e+07	2.79052e+07	2.49283e+07	2.43646e+07	2.57327e+07	1.97215e+07	2.09516e+07	1.42588e+07	1.90242e+06	2.92159e+06	7.67582e+06	2.76227e+06	0.814203	0.723006	0.394519	0.0784392	0.4572
Aminobutyric acid (GABA)	C4 H9 N O2	103.063	104.07	6.15	8.09795e+07	6.08317e+07	8.522e+07	4.83303e+07	1.166e+08	1.09068e+08	5.13757e+07	5.36243e+07	3.99875e+07	6.86324e+07	5.34768e+07	4.82854e+07	8.64842e+07	7.44528e+07	9.2272e+07	7.96736e+07	1.23421e+08	1.09068e+08	7.0009e+07	7.72409e+07	5.99404e+07	9.92886e+07	8.69548e+07	6.01849e+07	8.21427e+07	6.90634e+07	1.04054e+08	8.4403e+07	1.9991e+07	8.68894e+06	2.23003e+07	9.09007e+06	1.26675	1.22211	0.274592	0.102301	1.4216
Arginine	C6 H14 N4 O2	174.112	175.119	10.844	7.34133e+09	5.99986e+09	6.40642e+09	2.87688e+09	5.17439e+09	5.74007e+09	5.47657e+09	4.6706e+09	4.15858e+09	3.12301e+09	2.45625e+09	3.19876e+09	7.84037e+09	7.34332e+09	6.93656e+09	4.74261e+09	5.47709e+09	5.74007e+09	7.46285e+09	6.72757e+09	6.23363e+09	4.51797e+09	3.99393e+09	3.98707e+09	4.16632e+09	6.80802e+09	5.31992e+09	7.37342e+09	3.04558e+08	6.18544e+08	5.16971e+08	4.52659e+08	1.27689	1.08305	0.0399257	0.2763	0.17633
Argininosuccinate	C10 H18 N4 O6	290.122	291.13	7.71	1.38767e+08	7.10586e+07	1.2635e+08	1.21614e+08	2.21852e+08	2.16392e+08	2.46525e+08	2.31759e+08	2.13661e+08	1.92581e+08	1.77157e+08	1.06108e+08	1.482e+08	8.69697e+07	1.36806e+08	2.00483e+08	2.3483e+08	2.16392e+08	3.35936e+08	3.33827e+08	3.20274e+08	2.78602e+08	2.88063e+08	1.32257e+08	2.32974e+08	3.30012e+08	2.17235e+08	1.23992e+08	8.73514e+07	8.49923e+06	1.7189e+07	3.25644e+07	0.932444	0.375719	0.786528	0.00556373	1.0742
Ascorbate	C6 H8 O6	176.032	175.025	7.139	4.29886e+06	3.31364e+06	4.76539e+06	2.37305e+06	5.57426e+06	5.70586e+06	3.06856e+06	3.20991e+06	3.02152e+06	4.32278e+06	3.40427e+06	3.08021e+06	4.59109e+06	4.05561e+06	5.15973e+06	3.91203e+06	5.90035e+06	5.70586e+06	4.18149e+06	4.62359e+06	4.5292e+06	6.25364e+06	5.53544e+06	3.8393e+06	5.20946e+06	4.44476e+06	5.17274e+06	4.60214e+06	1.23974e+06	232829	1.09613e+06	552141	0.992952	1.03541	0.971213	0.683348	0.44902
Asparagine	C4 H8 N2 O3	132.053	133.061	6.29	5.17793e+08	4.66604e+08	4.6856e+08	2.58665e+08	4.4282e+08	4.61221e+08	3.29213e+08	3.34437e+08	3.12177e+08	2.64184e+08	2.41483e+08	3.22959e+08	5.52991e+08	5.71084e+08	5.07334e+08	4.26415e+08	4.68725e+08	4.61221e+08	4.48615e+08	4.81726e+08	4.67947e+08	3.82187e+08	3.92658e+08	4.02548e+08	3.92465e+08	4.66096e+08	4.5212e+08	5.43803e+08	1.01819e+07	1.6633e+07	2.25751e+07	3.28531e+07	1.152	1.16672	0.0290224	0.0361223	0.46397
asp-arg	C10 H19 N5 O5	289.138	290.145	7.839	1.3793e+07	1.16063e+07	1.60514e+07	6.89549e+06	1.70952e+07	1.69406e+07	1.1633e+07	1.32668e+07	1.17673e+07	1.55669e+07	1.12127e+07	7.31782e+06	1.47306e+07	1.42051e+07	1.73797e+07	1.13674e+07	1.80953e+07	1.69406e+07	1.58522e+07	1.91096e+07	1.7639e+07	2.25203e+07	1.82321e+07	9.12122e+06	1.66245e+07	1.75336e+07	1.54678e+07	1.54385e+07	6.84264e+06	1.63129e+06	3.59765e+06	1.70158e+06	0.930418	0.880509	0.812131	0.198656	0.45376
Aspartate	C4 H7 N O4	133.037	132.03	6.8	3.18238e+09	3.35042e+09	3.06137e+09	1.53638e+09	1.99731e+09	2.19264e+09	1.69554e+09	1.75163e+09	1.76801e+09	1.03146e+09	1.1623e+09	2.67807e+09	3.39871e+09	4.10062e+09	3.3147e+09	2.53276e+09	2.11415e+09	2.19264e+09	2.3105e+09	2.52306e+09	2.65021e+09	1.49218e+09	1.88993e+09	3.33805e+09	2.24005e+09	2.49459e+09	2.27985e+09	3.60468e+09	9.71464e+08	1.71638e+08	2.22513e+08	4.31548e+08	1.01776	1.445	0.950623	0.0331734	0.22661
asp-his	C10 H14 N4 O5	270.096	271.103	7.153	7.38583e+06	5.9679e+06	8.50452e+06	5.79012e+06	1.05216e+07	1.09367e+07	5.7987e+06	5.35978e+06	5.34103e+06	7.38104e+06	7.02229e+06	9.26747e+06	7.88789e+06	7.3042e+06	9.20828e+06	9.54515e+06	1.11371e+07	1.09367e+07	7.90182e+06	7.72027e+06	8.00609e+06	1.06779e+07	1.14184e+07	1.15513e+07	1.12159e+07	7.87606e+06	1.05396e+07	8.13346e+06	470612	144639	867049	975501	0.939703	1.03268	0.31843	0.693856	0.78287
Carnitine	C7 H15 N O3	161.105	162.112	5.184	2.38779e+09	2.27369e+09	2.27031e+09	1.23234e+09	1.82021e+09	1.84977e+09	1.61346e+09	1.8221e+09	1.7899e+09	1.56034e+09	1.53706e+09	1.80569e+09	2.5501e+09	2.78281e+09	2.45818e+09	2.03154e+09	1.92669e+09	1.84977e+09	2.19864e+09	2.62456e+09	2.68302e+09	2.2573e+09	2.49931e+09	2.25068e+09	2.33577e+09	2.50208e+09	1.936e+09	2.59703e+09	1.4167e+08	2.64404e+08	9.12439e+07	1.67322e+08	0.828852	1.03795	0.0202617	0.631705	1.2415
Carnitine (3:0)	C10 H19 N O4	217.131	218.139	3.522	9.33748e+07	1.10517e+08	1.13397e+08	5.53311e+07	1.0477e+08	1.17471e+08	6.99656e+07	6.32402e+07	6.0041e+07	8.69376e+07	7.19965e+07	1.28296e+08	9.97221e+07	1.35264e+08	1.22781e+08	9.12146e+07	1.10899e+08	1.17471e+08	9.53413e+07	9.10918e+07	9.00003e+07	1.2577e+08	1.17068e+08	1.59914e+08	1.34251e+08	9.21444e+07	1.06528e+08	1.19256e+08	2.26466e+07	2.82181e+06	1.36629e+07	1.80312e+07	0.793502	1.29423	0.159027	0.11791	0.42135
Carnitine(3-hydroxy 4:0)	C11 H21 N O5	247.142	248.149	4.346	3.93464e+07	2.72251e+07	4.02924e+07	2.71503e+07	5.74874e+07	5.78112e+07	3.03601e+07	2.99835e+07	2.86298e+07	4.42555e+07	3.56645e+07	2.42033e+07	4.20211e+07	3.33212e+07	4.36266e+07	4.47579e+07	6.08504e+07	5.78112e+07	4.13713e+07	4.31885e+07	4.29155e+07	6.40232e+07	5.79914e+07	3.01679e+07	5.07275e+07	4.24918e+07	5.44732e+07	3.96563e+07	1.80587e+07	979936	8.54978e+06	5.54478e+06	1.07384	0.93327	0.767741	0.470369	0.55704
Carnitine(4:0)	C11 H21 N O4	231.147	232.154	3.057	7.81758e+07	3.21373e+07	1.78415e+08	1.81801e+08	2.96611e+08	3.27535e+08	1.45372e+08	1.25536e+08	1.03659e+08	2.71318e+08	2.51848e+08	4.24207e+08	8.349e+07	3.93333e+07	1.93179e+08	2.99703e+08	3.13962e+08	3.27535e+08	1.98097e+08	1.80823e+08	1.55382e+08	3.92509e+08	4.09513e+08	5.28748e+08	4.4359e+08	1.78101e+08	3.13733e+08	1.05334e+08	7.42377e+07	2.14872e+07	1.39172e+07	7.92151e+07	0.70726	0.591431	0.0891215	0.248778	0.027141
Carnosine	C9 H14 N4 O3	226.106	227.113	6.536	1.76507e+07	1.2527e+07	2.52029e+07	2.42486e+07	2.75172e+07	3.75524e+07	1.90223e+07	1.19333e+07	9.25638e+06	2.5786e+07	2.15276e+07	2.46396e+07	1.88505e+07	1.5332e+07	2.72885e+07	3.99744e+07	2.91269e+07	3.75524e+07	2.59214e+07	1.71888e+07	1.38751e+07	3.73039e+07	3.50045e+07	3.07118e+07	3.43401e+07	1.89951e+07	3.55512e+07	2.04903e+07	3.34593e+06	6.22295e+06	5.69393e+06	6.14462e+06	1.03527	1.07872	0.770172	0.781867	0.95903
CDP-ribitol	C14 H25 N3 O15 P2	537.075	536.069	8.153	2.29834e+07	1.58241e+07	2.27282e+07	9.15702e+06	2.24699e+07	2.4246e+07	9.07605e+06	9.47743e+06	8.05561e+06	1.02321e+07	9.40473e+06	1.9892e+07	2.45457e+07	1.93673e+07	2.4609e+07	1.50956e+07	2.37843e+07	2.4246e+07	1.23678e+07	1.36514e+07	1.20752e+07	1.48026e+07	1.52924e+07	2.47942e+07	1.82964e+07	1.26981e+07	2.1042e+07	2.28407e+07	5.63263e+06	838398	5.1549e+06	3.00818e+06	1.15006	1.79874	0.567399	0.0216167	1.4667
Choline	C5 H13 N O	103.1	104.107	5.881	2.9447e+08	2.24684e+08	2.62324e+08	1.19259e+08	2.80994e+08	2.75681e+08	1.25589e+08	1.22852e+08	1.20033e+08	9.08413e+07	8.55272e+07	9.57824e+07	3.14488e+08	2.74995e+08	2.84032e+08	1.96602e+08	2.97432e+08	2.75681e+08	1.71139e+08	1.76958e+08	1.79927e+08	1.31418e+08	1.3907e+08	1.19387e+08	1.29958e+08	1.76008e+08	2.56572e+08	2.91171e+08	9.92213e+06	4.47054e+06	5.30618e+07	2.0692e+07	1.97427	1.65431	0.0495647	0.00825271	1.3841
Citicoline	C14 H26 N4 O11 P2	488.106	489.113	7.027	1.75651e+07	1.78578e+07	1.66265e+07	2.2036e+06	5.22657e+06	6.1238e+06	5.80794e+06	7.11202e+06	6.30023e+06	2.2749e+06	2.80433e+06	6.12282e+06	1.87591e+07	2.18564e+07	1.80023e+07	3.63268e+06	5.53232e+06	6.1238e+06	7.91441e+06	1.02442e+07	9.44392e+06	3.29103e+06	4.55991e+06	7.63172e+06	5.16089e+06	9.20085e+06	5.09627e+06	1.95393e+07	2.23188e+06	1.18377e+06	1.30155e+06	2.04208e+06	0.987478	2.12364	0.967993	0.00374856	0.17527
Citrate/Isocitrate	C6 H8 O7	192.027	191.02	9.105	2.36531e+09	1.50317e+09	2.13527e+09	1.11522e+09	1.79689e+09	1.82831e+09	1.37529e+09	1.37463e+09	1.23518e+09	1.20812e+09	1.14038e+09	1.64618e+09	2.5261e+09	1.83975e+09	2.31197e+09	1.83847e+09	1.90201e+09	1.82831e+09	1.87409e+09	1.98003e+09	1.85151e+09	1.74776e+09	1.85429e+09	2.05186e+09	1.88464e+09	1.90187e+09	1.85627e+09	2.22594e+09	1.54308e+08	6.86185e+07	3.9942e+07	3.51169e+08	0.984946	1.17039	0.783926	0.248588	0.20524
Citrulline	C6 H13 N3 O3	175.096	176.103	6.521	8.81384e+07	7.10559e+07	1.23946e+08	9.80385e+07	1.87859e+08	2.31806e+08	7.22387e+07	6.13427e+07	7.04514e+07	1.171e+08	1.21259e+08	1.47737e+08	9.41298e+07	8.69663e+07	1.34203e+08	1.61619e+08	1.98848e+08	2.31806e+08	9.84387e+07	8.83586e+07	1.05605e+08	1.69406e+08	1.97171e+08	1.84145e+08	1.83574e+08	9.74675e+07	1.97424e+08	1.051e+08	1.38912e+07	8.66426e+06	3.51151e+07	2.54572e+07	1.07545	1.0783	0.576501	0.663498	1.0671
Coenzyme A	C21 H36 N7 O16 P3 S	767.114	768.121	7.577	1.39337e+07	1.1487e+07	1.53568e+07	5.32167e+06	1.27781e+07	1.53747e+07	8.39085e+06	1.00421e+07	8.5976e+06	8.29067e+06	7.70237e+06	1.34841e+07	1.48809e+07	1.40591e+07	1.66276e+07	8.7729e+06	1.35256e+07	1.53747e+07	1.14341e+07	1.44647e+07	1.28876e+07	1.19939e+07	1.25243e+07	1.68072e+07	1.37751e+07	1.29288e+07	1.25577e+07	1.51892e+07	2.63921e+06	1.51573e+06	3.40565e+06	1.31169e+06	0.911624	1.17483	0.651696	0.123972	0.068246
CREATINE	C4 H9 N3 O2	131.069	132.076	5.706	1.04448e+10	8.37519e+09	8.40858e+09	4.43448e+09	9.32477e+09	9.34257e+09	7.75359e+09	8.24872e+09	8.75605e+09	6.09397e+09	5.26183e+09	7.05931e+09	1.11548e+10	1.02505e+10	9.1044e+09	7.31035e+09	9.87026e+09	9.34257e+09	1.05657e+10	1.18815e+10	1.31251e+10	8.81598e+09	8.55588e+09	8.799e+09	8.72362e+09	1.18575e+10	8.84106e+09	1.01699e+10	1.45516e+08	1.27989e+09	1.35163e+09	1.02758e+09	1.01346	0.85768	0.894506	0.152881	1.1749
Creatinine	C4 H7 N3 O	113.059	114.066	2.866	8.46302e+08	7.64354e+08	8.40977e+08	7.53364e+08	9.78143e+08	1.13461e+09	8.00437e+08	6.21892e+08	6.19357e+08	7.59144e+08	6.24126e+08	8.43922e+08	9.03831e+08	9.35504e+08	9.10568e+08	1.24194e+09	1.03536e+09	1.13461e+09	1.09074e+09	8.95779e+08	9.28404e+08	1.09823e+09	1.01485e+09	1.0519e+09	1.05499e+09	9.71643e+08	1.1373e+09	9.16634e+08	4.17785e+07	1.04428e+08	1.03314e+08	1.6685e+07	1.07802	0.943386	0.301749	0.458707	0.80551
Cys-Gly	C5 H10 N2 O3 S	178.041	179.048	6.587	3.34759e+07	3.00331e+07	3.19496e+07	2.98384e+07	5.15728e+07	4.51939e+07	2.55007e+07	2.47571e+07	2.33639e+07	3.38805e+07	2.89097e+07	2.01746e+07	3.57515e+07	3.67579e+07	3.45935e+07	4.91894e+07	5.45898e+07	4.51939e+07	3.47495e+07	3.56604e+07	3.50221e+07	4.90139e+07	4.7008e+07	2.51464e+07	4.03895e+07	3.5144e+07	4.96577e+07	3.5701e+07	1.32389e+07	467516	4.71541e+06	1.0831e+06	1.22947	1.01585	0.350892	0.478914	1.0958
Cytidine	C9 H13 N3 O5	243.085	282.048	4.301	1.26339e+07	1.26811e+07	1.27663e+07	2.84547e+07	1.96078e+07	1.45042e+07	7.58918e+06	9.75143e+06	5.70842e+06	1.07339e+07	1.03677e+07	1.43463e+07	1.34927e+07	1.55205e+07	1.38227e+07	4.69083e+07	2.07549e+07	1.45042e+07	1.03417e+07	1.4046e+07	8.55681e+06	1.55285e+07	1.68582e+07	1.78818e+07	1.67561e+07	1.09815e+07	2.73891e+07	1.42786e+07	1.17996e+06	2.8e+06	1.71906e+07	1.08811e+06	1.63457	1.30024	0.396167	0.167831	1.3815
Cytidine 5'-monophosphate (hydrate)	C9 H14 N3 O8 P	323.052	324.059	7.621	4.60234e+07	4.70602e+07	5.50546e+07	2.86852e+07	4.31577e+07	4.14739e+07	2.87198e+07	4.49443e+07	3.42965e+07	3.70397e+07	3.73599e+07	6.45484e+07	4.91519e+07	5.75977e+07	5.96104e+07	4.72882e+07	4.56824e+07	4.14739e+07	3.91361e+07	6.47382e+07	5.14097e+07	5.35843e+07	6.07483e+07	8.04557e+07	6.49294e+07	5.17613e+07	4.48148e+07	5.54533e+07	1.39151e+07	1.28047e+07	3.00266e+06	5.54921e+06	0.690208	1.07133	0.123508	0.680826	0.65282
Cytidine cyclic phosphate	C9 H12 N3 O7 P	305.04	306.047	5.757	1.61943e+06	595605	2.6327e+06	1.79988e+06	2.63615e+06	3.06117e+06	2.74525e+06	1.39221e+06	622086	1.29454e+06	663736	1.37421e+06	1.72952e+06	728970	2.85056e+06	2.96714e+06	2.79036e+06	3.06117e+06	3.74091e+06	2.00535e+06	932494	1.87278e+06	1.07925e+06	1.71287e+06	1.55497e+06	2.22625e+06	2.93956e+06	1.76968e+06	419666	1.41718e+06	137494	1.06136e+06	1.89043	0.794916	0.0208118	0.679977	0.63314
CYTIDINE DIPHOSPHATE	C9 H15 N3 O11 P2	403.018	404.025	8.671	5.6332e+07	4.35439e+07	5.20294e+07	1.54234e+07	3.10197e+07	2.71561e+07	2.30785e+07	3.64684e+07	3.16182e+07	1.16599e+07	1.00393e+07	3.93773e+07	6.01613e+07	5.3294e+07	5.63349e+07	2.54259e+07	3.28344e+07	2.71561e+07	3.14488e+07	5.25295e+07	4.73951e+07	1.68681e+07	1.63243e+07	4.90814e+07	2.74246e+07	4.37911e+07	2.84721e+07	5.65967e+07	1.87573e+07	1.09928e+07	3.87559e+06	3.44114e+06	1.0382	1.29243	0.932559	0.172913	0.20484
D-(+)-Glucose	C6 H12 O6	180.063	179.056	5.441	1.7471e+07	1.94887e+07	1.68489e+07	1.26083e+07	1.41963e+07	1.83626e+07	2.06891e+07	1.34259e+07	1.58754e+07	1.28673e+07	8.4723e+06	1.2305e+07	1.86586e+07	2.38526e+07	1.82431e+07	2.07851e+07	1.50268e+07	1.83626e+07	2.81928e+07	1.93388e+07	2.37968e+07	1.86148e+07	1.37762e+07	1.53375e+07	1.59095e+07	2.37761e+07	1.80582e+07	2.02514e+07	2.46951e+06	4.42705e+06	2.89118e+06	3.12557e+06	1.13506	0.851755	0.384366	0.329433	0.7001
D-(+)-Glucose	C6 H12 O6	180.063	179.056	5.717	1.04516e+07	1.20044e+07	1.0531e+07	6.79202e+06	8.35703e+06	1.12735e+07	1.25231e+07	9.35796e+06	9.5645e+06	6.99559e+06	4.57307e+06	6.8318e+06	1.11621e+07	1.46923e+07	1.14025e+07	1.11968e+07	8.84591e+06	1.12735e+07	1.70651e+07	1.34793e+07	1.4337e+07	1.01203e+07	7.43595e+06	8.51543e+06	8.69057e+06	1.49604e+07	1.04387e+07	1.2419e+07	1.35073e+06	1.87243e+06	1.37996e+06	1.97244e+06	1.20116	0.830121	0.191974	0.181042	0.75272
D-(+)-Octopine	C9 H18 N4 O4	246.132	247.139	5.667	1.45534e+07	1.09925e+07	1.41319e+07	1.12394e+07	2.14235e+07	2.53429e+07	7.90612e+06	6.36629e+06	8.58028e+06	1.10652e+07	9.43318e+06	8.35571e+06	1.55427e+07	1.34539e+07	1.53014e+07	1.85284e+07	2.26768e+07	2.53429e+07	1.07736e+07	9.17006e+06	1.28617e+07	1.60078e+07	1.53386e+07	1.04149e+07	1.39204e+07	1.09351e+07	2.21827e+07	1.4766e+07	3.05426e+06	1.8511e+06	3.43401e+06	1.1427e+06	1.59354	1.35033	0.0363981	0.0483397	1.8316
Deoxycytidine	C9 H13 N3 O4	227.09	266.053	3.663	616201	342073	1.68885e+06	1.74508e+06	2.65251e+06	2.63106e+06	619925	433167	258554	2.63351e+06	2.77297e+06	3.92639e+06	658088	418668	1.8286e+06	2.87681e+06	2.80768e+06	2.63106e+06	844764	623937	387567	3.80982e+06	4.50892e+06	4.89401e+06	4.40425e+06	618756	2.77185e+06	968453	549622	228642	126736	754468	0.629358	1.56516	0.0304502	0.511653	0.78401
Dihydrothymine	C5 H8 N2 O2	128.058	129.066	5.796	2.88366e+08	1.993e+08	3.35994e+08	1.91014e+08	3.6889e+08	3.9231e+08	2.32219e+08	2.36848e+08	2.20769e+08	2.87023e+08	2.59379e+08	2.89022e+08	3.07968e+08	2.43926e+08	3.63798e+08	3.14892e+08	3.90469e+08	3.9231e+08	3.16441e+08	3.41158e+08	3.30928e+08	4.15228e+08	4.21757e+08	3.60249e+08	3.99078e+08	3.29509e+08	3.6589e+08	3.0523e+08	3.37853e+07	1.24195e+07	4.41759e+07	5.99829e+07	0.916839	0.926319	0.363419	0.558378	0.035043
DL-4-Hydroxyphenyllactic acid	C9 H10 O4	182.058	181.051	4.151	6.58011e+06	4.36466e+06	1.09787e+07	1.1347e+07	1.55765e+07	1.59521e+07	7.70402e+06	6.46882e+06	5.18026e+06	1.55946e+07	1.40983e+07	1.7089e+07	7.0274e+06	5.34197e+06	1.18872e+07	1.87059e+07	1.64877e+07	1.59521e+07	1.04982e+07	9.31774e+06	7.76511e+06	2.25602e+07	2.29242e+07	2.13004e+07	2.22616e+07	9.19367e+06	1.70485e+07	8.08552e+06	852087	1.37074e+06	1.46005e+06	3.39849e+06	0.765827	0.879466	0.0106794	0.641266	0.40841
DL-Tryptophan	C11 H12 N2 O2	204.09	205.097	4.468	2.2685e+08	2.30555e+08	1.9403e+08	1.3919e+08	1.76258e+08	2.01625e+08	1.78929e+08	1.55492e+08	1.61269e+08	1.36956e+08	1.13468e+08	1.41762e+08	2.42271e+08	2.82179e+08	2.10087e+08	2.29458e+08	1.86569e+08	2.01625e+08	2.43824e+08	2.23973e+08	2.41739e+08	1.9813e+08	1.84503e+08	1.76698e+08	1.86444e+08	2.36512e+08	2.05884e+08	2.44846e+08	1.08473e+07	1.09092e+07	2.17594e+07	3.61151e+07	1.10427	1.03524	0.261941	0.733759	0.28573
Flavin adenine dinucleotide	C27 H33 N9 O15 P2	785.157	784.15	5.883	1.91782e+06	1.39558e+06	2.18043e+06	1.62465e+06	2.94325e+06	2.99429e+06	1.40818e+06	1.42821e+06	1.31038e+06	1.78164e+06	1.85511e+06	2.51686e+06	2.04819e+06	1.70807e+06	2.36086e+06	2.67828e+06	3.11543e+06	2.99429e+06	1.91891e+06	2.0572e+06	1.96423e+06	2.57744e+06	3.01645e+06	3.13712e+06	2.91034e+06	1.98011e+06	2.92933e+06	2.03904e+06	294541	70501.8	225697	326488	1.00653	1.02976	0.933882	0.786604	0.94749
Fructose 1,6-bisphosphate	C6 H14 O12 P2	339.996	338.989	9.713	5.49852e+09	5.35664e+09	5.11009e+09	1.65961e+08	3.95889e+08	7.43523e+08	2.19916e+09	2.58323e+09	2.75319e+09	2.15043e+08	1.38118e+08	5.5395e+08	5.87229e+09	6.55607e+09	5.53295e+09	2.73591e+08	4.19048e+08	7.43523e+08	2.99677e+09	3.72091e+09	4.12698e+09	3.11096e+08	2.24583e+08	6.90465e+08	4.08715e+08	3.61489e+09	4.78721e+08	5.98711e+09	2.47808e+08	5.72515e+08	2.40582e+08	5.21134e+08	1.17128	1.65624	0.74326	0.00620738	0.66084
Fructose 6-phosphate	C6 H13 O9 P	260.029	259.022	7.689	1.14425e+09	1.12601e+09	1.02902e+09	1.66855e+08	2.99832e+08	3.7452e+08	6.96609e+08	7.63104e+08	8.12176e+08	1.50208e+08	1.862e+08	2.45994e+08	1.22203e+09	1.37814e+09	1.11418e+09	2.75064e+08	3.17372e+08	3.7452e+08	9.4926e+08	1.09918e+09	1.21744e+09	2.17301e+08	3.02766e+08	3.06616e+08	2.75561e+08	1.08863e+09	3.22319e+08	1.23811e+09	5.04915e+07	1.34399e+08	4.9912e+07	1.32713e+08	1.16968	1.13732	0.317662	0.242327	0.74595
gamma-Glu-Gly	C7 H12 N2 O5	204.075	205.082	6.996	5.05867e+08	4.06937e+08	4.61854e+08	2.77583e+08	5.27212e+08	5.74246e+08	1.9693e+08	2.10838e+08	2.03446e+08	1.86969e+08	1.88019e+08	3.63614e+08	5.40254e+08	4.98056e+08	5.00073e+08	4.57602e+08	5.58054e+08	5.74246e+08	2.68353e+08	3.03693e+08	3.04962e+08	2.70482e+08	3.05724e+08	4.53223e+08	3.43143e+08	2.92336e+08	5.29967e+08	5.12794e+08	9.69465e+07	2.07792e+07	6.3191e+07	2.38026e+07	1.54445	1.75413	0.0581984	0.000298056	1.8485
Gamma-L-Glutamylcysteine	C8 H14 N2 O5 S	250.062	251.069	6.489	6.84692e+07	4.74865e+07	7.46681e+07	5.04121e+07	1.17346e+08	1.21901e+08	2.84198e+07	3.01542e+07	2.40634e+07	6.56771e+07	5.23929e+07	5.87507e+07	7.31235e+07	5.81194e+07	8.0847e+07	8.31056e+07	1.24211e+08	1.21901e+08	3.87274e+07	4.34344e+07	3.60706e+07	9.50133e+07	8.51924e+07	7.32292e+07	8.44783e+07	3.94108e+07	1.09739e+08	7.06966e+07	1.09096e+07	3.72913e+06	2.30943e+07	1.15565e+07	1.29902	1.79384	0.190003	0.0327118	1.746
GDP-fucose	C16 H25 N5 O15 P2	589.083	588.075	8.562	7.74548e+06	4.90009e+06	7.75919e+06	5.24775e+06	1.10498e+07	1.10551e+07	4.2499e+06	4.15983e+06	3.48831e+06	7.4603e+06	6.36357e+06	8.38885e+06	8.272e+06	5.9973e+06	8.40127e+06	8.65104e+06	1.16962e+07	1.10551e+07	5.79128e+06	5.99186e+06	5.22891e+06	1.07926e+07	1.03473e+07	1.04562e+07	1.05321e+07	5.67068e+06	1.04675e+07	7.55685e+06	232121	395512	1.60538e+06	1.35216e+06	0.993866	1.33262	0.951055	0.127718	1.2852
Gluconate	C6 H12 O7	196.058	195.051	6.14	6.97911e+08	5.64118e+08	6.32886e+08	3.64426e+08	8.32694e+08	8.19094e+08	2.96264e+08	3.0473e+08	2.77892e+08	3.3557e+08	2.96792e+08	3.68252e+08	7.45353e+08	6.90432e+08	6.85258e+08	6.00766e+08	8.81406e+08	8.19094e+08	4.03715e+08	4.38936e+08	4.16555e+08	4.8546e+08	4.82593e+08	4.59005e+08	4.75686e+08	4.19735e+08	7.67089e+08	7.07014e+08	1.45171e+07	1.78245e+07	1.47371e+08	3.3303e+07	1.6126	1.68443	0.0743256	0.000856109	1.9676
Glucosamine 6-phosphate	C6 H14 N O8 P	259.045	258.038	7.087	1.6333e+07	1.17281e+07	1.4237e+07	4.3768e+06	1.00002e+07	1.07889e+07	5.48593e+06	5.75792e+06	5.72588e+06	3.49114e+06	3.77708e+06	1.02646e+07	1.74433e+07	1.43542e+07	1.54151e+07	7.21526e+06	1.05852e+07	1.07889e+07	7.47561e+06	8.29376e+06	8.58298e+06	5.05054e+06	6.14164e+06	1.27943e+07	7.99548e+06	8.11745e+06	9.52979e+06	1.57375e+07	4.19152e+06	574353	2.00702e+06	1.56957e+06	1.1919	1.93873	0.609116	0.00763716	0.78335
Glu-Glu	C10 H16 N2 O7	276.095	275.089	8.258	3.66842e+06	3.34357e+06	2.50518e+06	2.48526e+06	3.86442e+06	3.41591e+06	1.8803e+06	1.92468e+06	1.79567e+06	2.15465e+06	1.98154e+06	2.80493e+06	3.91779e+06	4.09224e+06	2.71248e+06	4.09702e+06	4.09049e+06	3.41591e+06	2.56226e+06	2.77232e+06	2.69167e+06	3.11708e+06	3.22205e+06	3.49618e+06	3.27844e+06	2.67542e+06	3.8678e+06	3.57417e+06	195742	105972	391368	751322	1.17977	1.33593	0.103619	0.171758	1.6523
glu-leu	C11 H20 N2 O5	260.137	261.144	5.433	1.30321e+08	1.20309e+08	1.09079e+08	4.52647e+07	1.0793e+08	1.4736e+08	6.26598e+07	5.69789e+07	4.58101e+07	3.61835e+07	2.55105e+07	6.2212e+07	1.3918e+08	1.47248e+08	1.18105e+08	7.46199e+07	1.14244e+08	1.4736e+08	8.53856e+07	8.20729e+07	6.86685e+07	5.23457e+07	4.14808e+07	7.75435e+07	5.71233e+07	7.8709e+07	1.12075e+08	1.34844e+08	1.85e+07	8.85171e+06	3.64185e+07	1.50476e+07	1.96198	1.7132	0.103092	0.00931176	1.1424
glu-ser	C8 H14 N2 O6	234.085	235.092	7.168	1.11473e+07	6.75859e+06	1.01154e+07	5.54227e+06	1.16705e+07	1.28618e+07	5.31205e+06	4.92154e+06	4.1977e+06	4.46065e+06	4.29731e+06	8.31843e+06	1.19051e+07	8.27193e+06	1.09525e+07	9.13657e+06	1.23532e+07	1.28618e+07	7.23867e+06	7.08903e+06	6.29226e+06	6.45309e+06	6.98755e+06	1.03684e+07	7.93635e+06	6.87332e+06	1.14505e+07	1.03765e+07	2.12312e+06	508743	2.02001e+06	1.88381e+06	1.44279	1.50968	0.106557	0.0754862	1.6956
Glutamate	C5 H9 N O4	147.053	146.046	6.672	2.26607e+09	1.64806e+09	2.38299e+09	2.10388e+09	3.01114e+09	3.135e+09	2.0197e+09	1.96002e+09	1.80736e+09	2.2943e+09	2.2853e+09	2.97415e+09	2.42011e+09	2.01709e+09	2.58019e+09	3.4683e+09	3.18729e+09	3.135e+09	2.75221e+09	2.82323e+09	2.70919e+09	3.31909e+09	3.71596e+09	3.7071e+09	3.58072e+09	2.76155e+09	3.26353e+09	2.33913e+09	2.26615e+08	5.75899e+07	1.79252e+08	2.90153e+08	0.911418	0.847035	0.133802	0.122784	0.094709
Glutamine	C5 H10 N2 O3	146.069	147.076	6.159	8.24305e+09	7.06156e+09	7.32302e+09	3.55655e+09	6.47702e+09	6.86757e+09	5.48754e+09	5.45891e+09	4.73273e+09	3.91509e+09	3.20993e+09	4.30067e+09	8.80339e+09	8.64275e+09	7.92901e+09	5.86307e+09	6.85593e+09	6.86757e+09	7.4778e+09	7.86306e+09	7.09427e+09	5.66385e+09	5.21943e+09	5.36053e+09	5.4146e+09	7.47838e+09	6.52885e+09	8.45839e+09	2.27088e+08	3.84396e+08	5.76617e+08	4.65433e+08	1.20579	1.13105	0.0635781	0.0502015	0.045805
Glutathione	C10 H17 N3 O6 S	307.084	308.091	6.597	1.838e+09	1.5816e+09	1.77558e+09	1.64675e+09	2.56155e+09	2.44182e+09	1.39466e+09	1.3777e+09	1.23882e+09	1.78457e+09	1.67618e+09	1.11784e+09	1.96294e+09	1.93575e+09	1.92251e+09	2.71471e+09	2.71139e+09	2.44182e+09	1.90048e+09	1.98445e+09	1.85696e+09	2.58169e+09	2.72551e+09	1.39332e+09	2.23351e+09	1.91397e+09	2.62264e+09	1.9404e+09	7.31166e+08	6.48041e+07	1.56606e+08	2.06131e+07	1.17422	1.01381	0.455579	0.559811	1.0256
Glutathione disulfide	C20 H32 N6 O12 S2	612.151	613.159	8.615	9.77758e+07	6.52381e+07	9.42876e+07	5.51395e+07	9.37883e+07	1.21361e+08	7.9955e+07	5.22381e+07	4.33621e+07	7.75294e+07	5.76154e+07	4.49844e+07	1.04422e+08	7.98459e+07	1.0209e+08	9.08988e+07	9.92749e+07	1.21361e+08	1.08954e+08	7.52442e+07	6.49989e+07	1.1216e+08	9.36843e+07	5.60703e+07	8.73047e+07	8.30655e+07	1.03845e+08	9.54527e+07	2.85837e+07	2.29975e+07	1.57369e+07	1.35661e+07	1.18945	1.14913	0.442492	0.476404	0.91281
Glutaurine	C7 H14 N2 O6 S	254.057	253.05	7.091	2.72268e+07	2.08724e+07	2.86374e+07	1.3117e+07	3.14674e+07	3.53549e+07	1.40495e+07	1.51627e+07	1.40741e+07	1.79906e+07	1.54543e+07	2.71436e+07	2.90776e+07	2.55461e+07	3.10072e+07	2.16237e+07	3.33082e+07	3.53549e+07	1.9145e+07	2.18405e+07	2.10968e+07	2.60265e+07	2.51291e+07	3.38329e+07	2.83295e+07	2.06941e+07	3.00956e+07	2.85436e+07	4.78719e+06	1.39211e+06	7.40791e+06	2.76946e+06	1.06234	1.37931	0.748977	0.0227219	1.3143
glu-thr	C9 H16 N2 O6	248.1	249.108	6.775	2.30938e+08	1.83121e+08	1.74423e+08	8.09926e+07	1.41851e+08	1.68021e+08	6.44877e+07	6.42309e+07	6.36716e+07	3.9186e+07	3.91129e+07	1.20462e+08	2.46637e+08	2.24125e+08	1.88856e+08	1.33518e+08	1.50149e+08	1.68021e+08	8.78765e+07	9.25187e+07	9.54425e+07	5.66893e+07	6.35987e+07	1.50149e+08	9.01456e+07	9.19459e+07	1.50563e+08	2.19873e+08	5.20789e+07	3.81536e+06	1.72552e+07	2.9124e+07	1.67022	2.39133	0.173528	0.0155707	1.3014
Glyceraldehyde 3-phosphate	C3 H7 O6 P	169.998	168.991	8.201	1.17053e+07	8.48807e+06	1.67857e+07	6.50126e+06	3.55435e+07	3.80699e+07	8.4834e+06	1.52119e+07	8.00674e+06	1.18865e+07	9.04375e+06	1.93676e+07	1.2501e+07	1.03887e+07	1.81748e+07	1.07175e+07	3.76228e+07	3.80699e+07	1.15602e+07	2.19113e+07	1.20019e+07	1.71959e+07	1.47054e+07	2.41405e+07	1.86806e+07	1.51578e+07	2.88034e+07	1.36882e+07	4.88964e+06	5.85287e+06	1.56644e+07	4.0265e+06	1.54189	0.903042	0.381358	0.740396	0.71832
GLYCEROL 3-PHOSPHATE	C3 H9 O6 P	172.014	171.006	7.222	6.93228e+07	3.48885e+07	6.75887e+07	7.02615e+07	1.50243e+08	1.58747e+08	4.11345e+07	3.76828e+07	3.17414e+07	4.65345e+07	4.93596e+07	1.06829e+08	7.40351e+07	4.27006e+07	7.31818e+07	1.15828e+08	1.59033e+08	1.58747e+08	5.60534e+07	5.42787e+07	4.75797e+07	6.73201e+07	8.026e+07	1.33156e+08	9.35787e+07	5.26373e+07	1.44536e+08	6.33058e+07	3.48802e+07	4.46895e+06	2.48621e+07	1.78498e+07	1.54453	1.20268	0.1158	0.410815	1.4456
Glycerophosphocholine	C8 H20 N O6 P	257.103	258.11	5.883	6.49807e+09	4.56375e+09	5.76003e+09	2.2259e+09	5.84626e+09	5.60546e+09	2.5373e+09	2.62352e+09	2.50316e+09	1.81338e+09	1.69284e+09	1.94417e+09	6.93979e+09	5.58564e+09	6.23668e+09	3.66946e+09	6.18826e+09	5.60546e+09	3.45754e+09	3.77894e+09	3.75218e+09	2.62336e+09	2.75261e+09	2.4233e+09	2.59976e+09	3.66289e+09	5.1544e+09	6.25404e+09	1.65922e+08	1.78335e+08	1.31859e+09	6.77245e+08	1.98265	1.70741	0.076274	0.0168563	1.2507
Glycerophosphoethanolamine	C5 H14 N O6 P	215.056	214.049	6.52	2.2443e+07	1.70871e+07	2.04406e+07	1.36364e+07	1.89568e+07	1.67638e+07	1.0812e+07	9.07339e+06	8.66717e+06	8.68786e+06	9.46695e+06	1.42173e+07	2.39686e+07	2.09132e+07	2.21321e+07	2.248e+07	2.00657e+07	1.67638e+07	1.47333e+07	1.30694e+07	1.29919e+07	1.25685e+07	1.53935e+07	1.7721e+07	1.52277e+07	1.35982e+07	1.97698e+07	2.23379e+07	2.58024e+06	983801	2.86953e+06	1.53807e+06	1.29828	1.64271	0.111894	0.00226416	1.6249
Glycerophosphoglycerol	C6 H15 O8 P	246.05	245.043	5.912	6.42466e+07	4.71921e+07	6.12243e+07	4.44497e+07	8.00978e+07	7.66545e+07	3.22492e+07	2.90818e+07	2.79363e+07	4.25284e+07	4.04453e+07	6.21449e+07	6.86139e+07	5.77592e+07	6.62907e+07	7.32764e+07	8.47834e+07	7.66545e+07	4.39456e+07	4.18896e+07	4.1876e+07	6.15247e+07	6.57651e+07	7.74599e+07	6.82499e+07	4.25704e+07	7.82381e+07	6.42212e+07	8.25311e+06	1.19096e+06	5.91471e+06	5.71561e+06	1.14635	1.50859	0.17096	0.018935	1.8058
Gly-DL-Asp	C6 H10 N2 O5	190.059	189.052	7.591	7.39324e+06	5.46567e+06	6.59768e+06	1.44517e+07	1.02905e+07	1.07343e+07	7.48332e+06	6.63209e+06	6.56158e+06	1.34963e+07	1.51189e+07	1.4053e+07	7.89581e+06	6.68951e+06	7.14364e+06	2.3824e+07	1.08925e+07	1.07343e+07	1.01974e+07	9.55292e+06	9.83567e+06	1.95247e+07	2.45837e+07	1.75162e+07	2.05415e+07	9.86201e+06	1.51503e+07	7.24299e+06	3.64183e+06	323059	7.51211e+06	609258	0.737543	0.734434	0.347591	0.00684415	0.018075
Guanosine	C10 H13 N5 O5	283.091	322.054	4.707	4.22699e+06	1.80312e+07	1.03704e+07	6.56106e+07	9.24339e+06	6.05142e+06	7.2463e+06	1.06424e+07	1.01249e+07	1.72333e+07	1.9793e+07	2.10446e+07	4.51433e+06	2.20686e+07	1.12286e+07	1.08161e+08	9.78413e+06	6.05142e+06	9.87444e+06	1.53294e+07	1.51771e+07	2.4931e+07	3.2184e+07	2.62309e+07	2.77819e+07	1.34603e+07	4.13321e+07	1.26039e+07	3.86728e+06	3.1064e+06	5.79053e+07	8.8576e+06	1.48773	0.936371	0.724755	0.886368	0.014071
Guanosine 5'-diphosphate (GDP)	C10 H15 N5 O11 P2	443.024	444.031	9.073	1.09642e+08	9.7587e+07	8.6548e+07	2.92478e+07	5.60021e+07	4.79916e+07	5.46081e+07	7.16439e+07	6.30889e+07	2.14904e+07	1.88781e+07	4.14456e+07	1.17095e+08	1.19438e+08	9.371e+07	4.82157e+07	5.92782e+07	4.79916e+07	7.44137e+07	1.03197e+08	9.45689e+07	3.10895e+07	3.06964e+07	5.16594e+07	3.78151e+07	9.07264e+07	5.18285e+07	1.10081e+08	1.19911e+07	1.47711e+07	6.45258e+06	1.4226e+07	1.37058	1.21333	0.17063	0.177561	0.29978
GUANOSINE DIPHOSPHATE MANNOSE	C16 H25 N5 O16 P2	605.077	604.07	8.886	1.69622e+07	1.29917e+07	1.46602e+07	2.5187e+06	5.79924e+06	6.16066e+06	7.28923e+06	8.24268e+06	7.47187e+06	2.91167e+06	2.59923e+06	3.24822e+06	1.81153e+07	1.59007e+07	1.58734e+07	4.15214e+06	6.13849e+06	6.16066e+06	9.93294e+06	1.18728e+07	1.12002e+07	4.21223e+06	4.22642e+06	4.04872e+06	4.16245e+06	1.1002e+07	5.48376e+06	1.66298e+07	98756.4	985015	1.15327e+06	1.28654e+06	1.31743	1.51153	0.1848	0.00473728	0.32205
Guanosine monophosphate	C10 H14 N5 O8 P	363.058	364.065	8.029	7.31758e+07	8.18752e+07	8.66891e+07	3.41957e+07	6.02508e+07	4.76461e+07	2.77159e+07	5.23975e+07	4.01901e+07	4.01182e+07	3.95946e+07	7.23772e+07	7.81501e+07	1.00208e+08	9.38627e+07	5.63725e+07	6.37754e+07	4.76461e+07	3.77681e+07	7.54737e+07	6.02441e+07	5.80379e+07	6.43819e+07	9.02138e+07	7.08779e+07	5.78286e+07	5.59313e+07	9.07404e+07	1.70432e+07	1.89685e+07	8.07372e+06	1.13557e+07	0.789123	1.56913	0.267733	0.0750658	0.22605
Guanosine triphosphate	C10 H16 N5 O14 P3	522.99	523.998	9.737	2.4885e+08	1.36006e+08	2.28675e+08	1.61787e+08	3.33691e+08	3.34013e+08	1.96332e+08	1.88437e+08	1.49201e+08	2.04715e+08	1.68178e+08	2.27764e+08	2.65766e+08	1.66459e+08	2.47598e+08	2.66711e+08	3.53211e+08	3.34013e+08	2.67539e+08	2.71426e+08	2.23649e+08	2.96155e+08	2.73463e+08	2.83894e+08	2.84504e+08	2.54205e+08	3.17978e+08	2.26608e+08	1.13584e+07	2.6533e+07	4.54248e+07	5.28763e+07	1.11766	0.891438	0.329219	0.4792	0.5464
Hexitols	C6 H14 O6	182.079	181.072	5.265	1.41473e+08	1.25491e+08	1.27547e+08	1.61024e+08	1.86729e+08	1.79255e+08	7.89599e+07	6.80378e+07	7.4794e+07	9.31729e+07	1.07325e+08	1.66117e+08	1.5109e+08	1.5359e+08	1.38101e+08	2.65452e+08	1.97653e+08	1.79255e+08	1.07598e+08	9.80022e+07	1.12115e+08	1.34791e+08	1.74514e+08	2.07054e+08	1.7212e+08	1.05905e+08	2.1412e+08	1.47594e+08	3.61913e+07	7.20695e+06	4.53967e+07	8.31541e+06	1.24402	1.39365	0.281575	0.00299136	1.6654
Hexose	C6 H12 O6	180.063	179.056	4.288	8.1821e+06	5.0712e+06	1.24206e+07	1.19338e+07	2.30775e+07	2.41155e+07	9.09211e+06	7.07902e+06	6.49435e+06	1.45066e+07	1.3874e+07	1.35898e+07	8.73829e+06	6.20671e+06	1.34485e+07	1.96731e+07	2.44275e+07	2.41155e+07	1.23897e+07	1.01967e+07	9.7349e+06	2.09863e+07	2.25595e+07	1.69389e+07	2.01616e+07	1.07738e+07	2.27387e+07	9.46449e+06	2.89962e+06	1.41836e+06	2.65945e+06	3.67508e+06	1.12782	0.878476	0.3204	0.611108	0.80378
Hippurate	C9 H9 N O3	179.058	178.051	2.89	1.49901e+07	2.84108e+07	3.64527e+07	3.07851e+07	4.80535e+07	5.88812e+07	3.50696e+07	2.44829e+07	2.30903e+07	3.8721e+07	2.90301e+07	3.88041e+07	1.60091e+07	3.47724e+07	3.94693e+07	5.075e+07	5.08646e+07	5.88812e+07	4.77889e+07	3.52654e+07	3.46118e+07	5.60166e+07	4.72037e+07	4.8367e+07	5.05291e+07	3.9222e+07	5.34986e+07	3.00836e+07	4.78777e+06	7.42632e+06	4.6618e+06	1.2413e+07	1.05877	0.767007	0.484455	0.347845	0.26699
Hypotaurine	C2 H7 N O2 S	109.02	110.027	5.918	4.87992e+08	4.09982e+08	5.17765e+08	3.75704e+08	6.08881e+08	6.10272e+08	3.99907e+08	4.23972e+08	3.87953e+08	5.01808e+08	4.54386e+08	5.06366e+08	5.21164e+08	5.01783e+08	5.60611e+08	6.19357e+08	6.445e+08	6.10272e+08	5.44948e+08	6.10693e+08	5.81533e+08	7.25952e+08	7.38845e+08	6.31155e+08	6.98651e+08	5.79058e+08	6.2471e+08	5.27853e+08	5.88073e+07	3.29421e+07	1.77304e+07	2.99791e+07	0.894166	0.911571	0.152596	0.117913	0.10399
Inosine	C10 H12 N4 O5	268.08	267.073	3.931	1.85519e+07	1.99439e+07	1.93564e+07	1.19813e+07	1.40967e+07	1.1202e+07	4.48029e+06	4.98701e+06	3.78375e+06	4.32133e+06	3.93757e+06	3.31582e+07	1.9813e+07	2.44097e+07	2.09581e+07	1.97514e+07	1.49214e+07	1.1202e+07	6.10524e+06	7.18334e+06	5.67177e+06	6.25155e+06	6.4026e+06	4.13297e+07	1.79946e+07	6.32012e+06	1.52916e+07	2.17269e+07	2.02089e+07	778354	4.28673e+06	2.39285e+06	0.849787	3.43774	0.840217	0.00437793	1.1984
Inosine-5'-monophosphate (IMP)	C10 H13 N4 O8 P	348.047	347.04	7.496	4.59002e+07	3.53422e+07	3.62133e+07	6.58408e+06	1.07995e+07	1.0975e+07	1.37053e+07	1.47898e+07	1.38235e+07	4.54225e+06	4.77589e+06	2.26711e+07	4.90203e+07	4.32559e+07	3.921e+07	1.0854e+07	1.14313e+07	1.0975e+07	1.86761e+07	2.13034e+07	2.07211e+07	6.57115e+06	7.76573e+06	2.82582e+07	1.41984e+07	2.02335e+07	1.10868e+07	4.38287e+07	1.21908e+07	1.37985e+06	304447	4.93017e+06	0.780848	2.16614	0.701671	0.0099041	0.1675
Inositol	C6 H12 O6	180.063	179.056	6.815	1.11631e+08	8.82276e+07	9.48666e+07	8.84745e+07	1.33749e+08	1.3628e+08	5.89746e+07	5.06295e+07	4.70568e+07	5.92067e+07	5.66197e+07	5.10768e+07	1.19219e+08	1.07983e+08	1.02717e+08	1.45852e+08	1.41573e+08	1.3628e+08	8.03639e+07	7.29272e+07	7.05372e+07	8.56526e+07	9.20653e+07	6.36642e+07	8.04607e+07	7.46094e+07	1.41235e+08	1.09973e+08	1.48954e+07	5.12479e+06	4.7949e+06	8.42911e+06	1.75533	1.47398	0.0129177	0.00631823	1.9861
Isoleucine	C6 H13 N O2	131.094	132.102	4.069	2.57892e+09	2.49868e+09	2.34289e+09	1.50331e+09	2.13476e+09	2.29964e+09	2.04205e+09	1.87556e+09	1.80745e+09	1.49725e+09	1.28802e+09	1.62794e+09	2.75422e+09	3.05818e+09	2.53676e+09	2.47825e+09	2.25965e+09	2.29964e+09	2.78268e+09	2.70157e+09	2.70934e+09	2.16602e+09	2.09435e+09	2.02913e+09	2.0965e+09	2.7312e+09	2.34584e+09	2.78305e+09	6.84694e+07	4.47565e+07	1.16393e+08	2.61899e+08	1.11893	1.01899	0.04444	0.765929	0.34639
L-(-)-Methionine	C5 H11 N O2 S	149.051	150.058	4.53	5.72668e+08	5.60867e+08	5.28017e+08	3.18611e+08	4.76186e+08	5.33925e+08	4.38509e+08	4.02863e+08	3.88254e+08	3.35077e+08	2.74734e+08	3.43974e+08	6.11596e+08	6.86454e+08	5.71711e+08	5.25238e+08	5.04042e+08	5.33925e+08	5.9755e+08	5.80288e+08	5.81985e+08	4.84746e+08	4.46725e+08	4.28744e+08	4.53405e+08	5.86608e+08	5.21069e+08	6.23253e+08	2.85924e+07	9.51436e+06	1.53718e+07	5.82531e+07	1.14923	1.06247	0.0351993	0.389831	0.073255
L-2-Aminoadipic acid	C6 H11 N O4	161.068	162.076	6.816	2.68188e+07	2.20785e+07	2.34004e+07	9.81083e+06	1.85094e+07	2.07548e+07	1.12103e+07	1.10687e+07	9.87921e+06	9.69339e+06	9.46942e+06	1.143e+07	2.86419e+07	2.70223e+07	2.53369e+07	1.61734e+07	1.95922e+07	2.07548e+07	1.52761e+07	1.59435e+07	1.48087e+07	1.40232e+07	1.53975e+07	1.42468e+07	1.45558e+07	1.53428e+07	1.88401e+07	2.70003e+07	737466	570325	2.3815e+06	1.65261e+06	1.29434	1.75981	0.0783718	0.00327845	1.1764
L-alpha-Glutamyl-L-histidine	C11 H16 N4 O5	284.112	285.119	7.03	1.894e+07	1.36276e+07	1.88162e+07	9.44222e+06	1.90288e+07	2.0982e+07	1.27875e+07	1.29355e+07	1.15778e+07	1.23903e+07	1.31598e+07	1.85432e+07	2.02274e+07	1.66791e+07	2.03733e+07	1.55657e+07	2.01419e+07	2.0982e+07	1.74254e+07	1.86325e+07	1.73549e+07	1.79246e+07	2.13982e+07	2.3113e+07	2.08119e+07	1.78042e+07	1.88966e+07	1.90933e+07	2.64337e+06	718123	2.91502e+06	2.09202e+06	0.907968	1.0724	0.447076	0.401404	0.15124
L-Cystathionine	C7 H14 N2 O4 S	222.067	223.075	7.405	4.28422e+08	4.30989e+08	4.15249e+08	2.21142e+08	3.96012e+08	4.06555e+08	1.77077e+08	2.0109e+08	1.90156e+08	1.38327e+08	1.39391e+08	2.24484e+08	4.57545e+08	5.27494e+08	4.49612e+08	3.64558e+08	4.19179e+08	4.06555e+08	2.41301e+08	2.89652e+08	2.85041e+08	2.00113e+08	2.26654e+08	2.79806e+08	2.35525e+08	2.71998e+08	3.96764e+08	4.78217e+08	4.05802e+07	2.66843e+07	2.85963e+07	4.2859e+07	1.6846	1.75816	0.00672456	0.00400769	1.4894
Leucine	C6 H13 N O2	131.095	132.102	4.251	3.14834e+09	2.7947e+09	2.65267e+09	1.57795e+09	2.42934e+09	2.81838e+09	2.22863e+09	2.00575e+09	2.04759e+09	1.70919e+09	1.46404e+09	1.86124e+09	3.36236e+09	3.42048e+09	2.87219e+09	2.60129e+09	2.57145e+09	2.81838e+09	3.03692e+09	2.8891e+09	3.0693e+09	2.47264e+09	2.38057e+09	2.31992e+09	2.39104e+09	2.99844e+09	2.66371e+09	3.21834e+09	7.68994e+07	9.60631e+07	1.34779e+08	3.01182e+08	1.11404	1.07334	0.0517056	0.333475	0.12282
Levulinic acid	C5 H8 O3	116.047	115.04	3.354	1.66833e+07	1.07656e+07	1.3912e+07	8.93307e+06	1.24367e+07	3.00384e+07	1.1214e+07	1.11099e+07	9.704e+06	1.37311e+07	2.7216e+07	1.43452e+07	1.78174e+07	1.31761e+07	1.50633e+07	1.47264e+07	1.31642e+07	3.00384e+07	1.52811e+07	1.60028e+07	1.45461e+07	1.98644e+07	4.4254e+07	1.78804e+07	2.73329e+07	1.52767e+07	1.93097e+07	1.53523e+07	1.46876e+07	728343	9.32411e+06	2.33408e+06	0.706461	1.00495	0.476649	0.961445	0.0030319
L-gamma-Glutamyl-D-alanine	C8 H14 N2 O5	218.09	219.097	6.586	2.24489e+07	1.32291e+07	1.96202e+07	2.29285e+07	2.92034e+07	3.03583e+07	1.73005e+07	1.50613e+07	1.06775e+07	1.39352e+07	1.76363e+07	3.63402e+07	2.39749e+07	1.61913e+07	2.12438e+07	3.77983e+07	3.09118e+07	3.03583e+07	2.35751e+07	2.16945e+07	1.60054e+07	2.01597e+07	2.86772e+07	4.52959e+07	3.13776e+07	2.0425e+07	3.30228e+07	2.047e+07	1.27838e+07	3.9413e+06	4.14496e+06	3.94907e+06	1.05243	1.0022	0.848662	0.989527	0.86004
L-Glutamyl-L-glutamic acid	C10 H16 N2 O7	276.095	275.088	8.711	2.52581e+06	1.85122e+06	1.97579e+06	879016	1.63504e+06	1.79602e+06	1.0844e+06	1.44616e+06	1.25553e+06	1.16188e+06	1.12445e+06	1.45718e+06	2.69751e+06	2.26574e+06	2.13929e+06	1.44908e+06	1.73068e+06	1.79602e+06	1.47769e+06	2.08306e+06	1.88201e+06	1.68086e+06	1.82839e+06	1.81629e+06	1.77518e+06	1.81426e+06	1.6586e+06	2.36751e+06	81909.1	308321	184364	292693	0.934324	1.30495	0.396357	0.0874298	0.046046
L-Histidine	C6 H9 N3 O2	155.069	156.077	5.957	5.38884e+09	4.6341e+09	5.10353e+09	2.52214e+09	4.45291e+09	4.82705e+09	2.86685e+09	3.71792e+09	2.77613e+09	3.0819e+09	2.49511e+09	3.41095e+09	5.75515e+09	5.67174e+09	5.52585e+09	4.15781e+09	4.7134e+09	4.82705e+09	3.90662e+09	5.35532e+09	4.16136e+09	4.4585e+09	4.05712e+09	4.25154e+09	4.25572e+09	4.47443e+09	4.56609e+09	5.65092e+09	2.00725e+08	7.73434e+08	3.58116e+08	1.1606e+08	1.07293	1.26293	0.277864	0.115843	0.65829
L-Threonine	C4 H9 N O3	119.058	120.065	5.84	1.82482e+09	1.49972e+09	1.57506e+09	9.36001e+08	1.46228e+09	1.5736e+09	1.22282e+09	1.18767e+09	1.16318e+09	9.52587e+08	8.74167e+08	1.11095e+09	1.94887e+09	1.83553e+09	1.7054e+09	1.54302e+09	1.54782e+09	1.5736e+09	1.66631e+09	1.71073e+09	1.74359e+09	1.37808e+09	1.42142e+09	1.38473e+09	1.39474e+09	1.70688e+09	1.55481e+09	1.82993e+09	2.33406e+07	3.87815e+07	1.64435e+07	1.2183e+08	1.11477	1.07209	0.00104986	0.216249	0.021378
L-Valine	C5 H11 N O2	117.079	116.072	4.806	7.27079e+08	6.34286e+08	6.19039e+08	3.40627e+08	5.42457e+08	6.04517e+08	4.89333e+08	4.63365e+08	4.49711e+08	3.69494e+08	3.18765e+08	4.24506e+08	7.76504e+08	7.76312e+08	6.70266e+08	5.61531e+08	5.7419e+08	6.04517e+08	6.66808e+08	6.67434e+08	6.74108e+08	5.34537e+08	5.1832e+08	5.29122e+08	5.27326e+08	6.6945e+08	5.80079e+08	7.41027e+08	8.25579e+06	4.04607e+06	2.20895e+07	6.12812e+07	1.10004	1.10692	0.0405349	0.179885	0.16681
Lysine	C6 H14 N2 O2	146.105	147.113	10.574	8.08124e+08	6.20744e+08	6.7139e+08	1.81671e+08	4.0578e+08	5.21456e+08	5.01362e+08	3.91776e+08	3.53575e+08	2.36385e+08	1.59617e+08	2.02513e+08	8.63057e+08	7.59738e+08	7.26948e+08	2.9949e+08	4.29517e+08	5.21456e+08	6.832e+08	5.64317e+08	5.30001e+08	3.41972e+08	2.59542e+08	2.5242e+08	2.84645e+08	5.92506e+08	4.16821e+08	7.83248e+08	4.97744e+07	8.03955e+07	1.11526e+08	7.10348e+07	1.46435	1.32192	0.165265	0.037698	0.055674
Lysylvaline	C11 H23 N3 O3	245.174	246.181	10.076	4.27984e+07	2.857e+07	3.94407e+07	1.56874e+07	4.86716e+07	5.4189e+07	1.22825e+07	1.36606e+07	1.13998e+07	1.38404e+07	1.10457e+07	1.8869e+07	4.57077e+07	3.49673e+07	4.27045e+07	2.5861e+07	5.15188e+07	5.4189e+07	1.67372e+07	1.96769e+07	1.70881e+07	2.00225e+07	1.79606e+07	2.35191e+07	2.05007e+07	1.78341e+07	4.38563e+07	4.11265e+07	2.80996e+06	1.60555e+06	1.56414e+07	5.54137e+06	2.13925	2.30606	0.11836	0.0129663	1.8137
Malate	C4 H6 O5	134.021	133.014	7.845	7.65508e+08	4.6599e+08	1.00564e+09	1.02665e+09	1.47184e+09	1.30166e+09	1.19806e+09	1.10125e+09	1.01372e+09	1.65815e+09	1.52118e+09	1.14004e+09	8.17544e+08	5.70331e+08	1.08885e+09	1.69246e+09	1.55794e+09	1.30166e+09	1.63259e+09	1.58625e+09	1.51955e+09	2.39879e+09	2.47349e+09	1.42099e+09	2.09776e+09	1.57946e+09	1.51735e+09	8.25576e+08	5.87287e+08	5.68221e+07	1.98535e+08	2.59354e+08	0.723323	0.522694	0.223131	0.0323	0.65791
Methylguanine	C6 H7 N5 O	165.065	166.072	4.458	1.30568e+08	9.9267e+07	1.24628e+08	8.80727e+07	1.15272e+08	1.31576e+08	7.10645e+07	7.02964e+07	6.21464e+07	9.81279e+07	8.69442e+07	1.41398e+08	1.39444e+08	1.21494e+08	1.34941e+08	1.4519e+08	1.22015e+08	1.31576e+08	9.68386e+07	1.01255e+08	9.31562e+07	1.41959e+08	1.41374e+08	1.76244e+08	1.53192e+08	9.70834e+07	1.32927e+08	1.3196e+08	1.99654e+07	4.05519e+06	1.16464e+07	9.3386e+06	0.867714	1.35924	0.220088	0.0124407	1.0663
Methylhistidine	C7 H11 N3 O2	169.085	170.092	5.484	7.77244e+07	1.11717e+08	7.97779e+07	5.97154e+07	6.0726e+07	8.02326e+07	7.66465e+07	6.21706e+07	7.97413e+07	6.67541e+07	4.86048e+07	7.75326e+07	8.30079e+07	1.36733e+08	8.63797e+07	9.84423e+07	6.42785e+07	8.02326e+07	1.04445e+08	8.95511e+07	1.19531e+08	9.65714e+07	7.90327e+07	9.66398e+07	9.0748e+07	1.04509e+08	8.09845e+07	1.0204e+08	1.01458e+07	1.49898e+07	1.70943e+07	3.00919e+07	0.892411	0.976376	0.45297	0.906996	0.88244
Methylimidazoleacetic acid	C6 H8 N2 O2	140.058	141.066	4.394	6.34544e+06	4.54253e+06	6.95872e+06	4.43134e+06	9.23597e+06	1.04407e+07	4.27295e+06	4.05164e+06	4.08608e+06	6.84341e+06	5.02424e+06	6.78024e+06	6.77678e+06	5.55967e+06	7.53456e+06	7.30518e+06	9.77626e+06	1.04407e+07	5.82269e+06	5.83602e+06	6.12495e+06	9.90017e+06	8.16956e+06	8.45116e+06	8.84029e+06	5.92789e+06	9.17406e+06	6.62367e+06	928611	170791	1.65225e+06	996308	1.03775	1.11737	0.779415	0.349643	1.115
N,N-Dimethylarginine	C8 H18 N4 O2	202.143	203.15	8.894	1.15102e+08	9.88062e+07	1.04558e+08	4.66194e+07	9.2309e+07	1.0656e+08	7.1236e+07	5.85221e+07	5.66236e+07	5.08474e+07	3.93652e+07	5.7733e+07	1.22926e+08	1.2093e+08	1.13211e+08	7.68533e+07	9.7709e+07	1.0656e+08	9.70724e+07	8.42958e+07	8.48776e+07	7.35596e+07	6.40089e+07	7.19607e+07	6.98431e+07	8.87486e+07	9.37075e+07	1.19022e+08	5.11536e+06	7.2145e+06	1.52524e+07	5.13085e+06	1.34169	1.34112	0.101425	0.00558848	0.7886
N6-Acetyl-L-lysine	C8 H16 N2 O3	188.116	189.123	5.327	1.26315e+07	8.93794e+06	1.33275e+07	6.00078e+06	1.17023e+07	1.34026e+07	6.94182e+06	8.1201e+06	7.75794e+06	8.57787e+06	7.39551e+06	1.33644e+07	1.34901e+07	1.09393e+07	1.44304e+07	9.89244e+06	1.23868e+07	1.34026e+07	9.45953e+06	1.16963e+07	1.1629e+07	1.24094e+07	1.20253e+07	1.6658e+07	1.36975e+07	1.09283e+07	1.1894e+07	1.29533e+07	2.57098e+06	1.27241e+06	1.80624e+06	1.8064e+06	0.868327	1.1853	0.38235	0.195569	0.31096
N6-METHYLLYSINE	C7 H16 N2 O2	160.121	161.128	10.185	1.04997e+08	7.11408e+07	7.94981e+07	3.09617e+07	9.25837e+07	1.03866e+08	5.09138e+07	5.34734e+07	4.67365e+07	4.63048e+07	3.62577e+07	4.93987e+07	1.12134e+08	8.70703e+07	8.60767e+07	5.10411e+07	9.79998e+07	1.03866e+08	6.93796e+07	7.70235e+07	7.00571e+07	6.69878e+07	5.89561e+07	6.15725e+07	6.25055e+07	7.21534e+07	8.43023e+07	9.50937e+07	4.09631e+06	4.23122e+06	2.8954e+07	1.47659e+07	1.34872	1.31794	0.321539	0.105266	0.77351
N-Acetyl-1-aspartylglutamic acid	C11 H16 N2 O8	304.09	303.083	8.863	1.29932e+07	6.99255e+06	1.43273e+07	2.96762e+06	1.38391e+07	1.51289e+07	5.58419e+06	6.25043e+06	4.68518e+06	6.87202e+06	5.38535e+06	1.11316e+07	1.38764e+07	8.55828e+06	1.55129e+07	4.89219e+06	1.46487e+07	1.51289e+07	7.6095e+06	9.00317e+06	7.02299e+06	9.94156e+06	8.75673e+06	1.38749e+07	1.08577e+07	7.87856e+06	1.15566e+07	1.26492e+07	2.67925e+06	1.01714e+06	5.77654e+06	3.63611e+06	1.06437	1.60552	0.862072	0.142769	0.65562
N-Acetylalanine	C5 H9 N O3	131.058	130.051	4.1	2.27955e+07	1.49392e+07	2.3798e+07	2.07894e+07	3.61622e+07	3.38695e+07	1.28396e+07	1.33409e+07	1.22186e+07	2.10654e+07	2.12544e+07	2.56545e+07	2.43451e+07	1.82843e+07	2.57674e+07	3.42718e+07	3.82776e+07	3.38695e+07	1.74963e+07	1.92163e+07	1.83154e+07	3.04748e+07	3.45603e+07	3.19768e+07	3.23373e+07	1.83427e+07	3.5473e+07	2.27989e+07	2.0665e+06	860321	2.43719e+06	3.97394e+06	1.09697	1.24294	0.166321	0.187093	1.3962
N-Acetylaspartate	C6 H9 N O5	175.048	174.04	7.261	2.1871e+09	1.89929e+09	2.18264e+09	1.75819e+09	2.46874e+09	2.538e+09	1.5082e+09	1.5006e+09	1.47152e+09	1.70256e+09	1.70135e+09	2.17318e+09	2.33578e+09	2.32457e+09	2.36326e+09	2.89841e+09	2.61316e+09	2.538e+09	2.05521e+09	2.16148e+09	2.20577e+09	2.46305e+09	2.76644e+09	2.70874e+09	2.64608e+09	2.14082e+09	2.68319e+09	2.3412e+09	1.61113e+08	7.73811e+07	1.90138e+08	1.99059e+07	1.01403	1.0936	0.809499	0.0391553	1.3254
N-Acetylglutamate	C7 H11 N O5	189.064	188.056	7.073	6.28841e+07	4.83318e+07	6.91514e+07	3.25456e+07	8.06888e+07	8.62676e+07	4.09089e+07	4.27427e+07	3.80221e+07	6.53528e+07	5.0359e+07	4.6221e+07	6.71588e+07	5.9154e+07	7.48738e+07	5.36522e+07	8.54091e+07	8.62676e+07	5.57461e+07	6.1567e+07	5.69944e+07	9.45441e+07	8.18851e+07	5.76117e+07	7.80136e+07	5.81025e+07	7.51096e+07	6.70622e+07	1.87681e+07	3.06459e+06	1.85876e+07	7.86031e+06	0.962776	1.15421	0.858254	0.177332	0.71502
N-Acetylhexosamine phosphate	C8 H16 N O9 P	301.056	300.049	7.228	8.69745e+07	6.81218e+07	8.02443e+07	1.54403e+07	3.57065e+07	3.70046e+07	5.80786e+07	7.08059e+07	6.66095e+07	2.59102e+07	2.4481e+07	4.17869e+07	9.28868e+07	8.33752e+07	8.68846e+07	2.54537e+07	3.77953e+07	3.70046e+07	7.9143e+07	1.01989e+08	9.98464e+07	3.74835e+07	3.98068e+07	5.20848e+07	4.3125e+07	9.36596e+07	3.34178e+07	8.77155e+07	7.84588e+06	1.26173e+07	6.90851e+06	4.8099e+06	0.774906	0.936536	0.18418	0.50963	1.24
N-acetyl-L-2-aminoadipic acid	C8 H13 N O5	203.079	204.087	7.508	2.78318e+08	2.22623e+08	3.37358e+08	6.42324e+07	2.7556e+08	2.83477e+08	1.42544e+08	1.6552e+08	1.2786e+08	1.27186e+08	9.18694e+07	2.40776e+08	2.97237e+08	2.72471e+08	3.65274e+08	1.05889e+08	2.9168e+08	2.83477e+08	1.94243e+08	2.38416e+08	1.91659e+08	1.83997e+08	1.49382e+08	3.00113e+08	2.11164e+08	2.08106e+08	2.27015e+08	3.11661e+08	7.89523e+07	2.62811e+07	1.04979e+08	4.80535e+07	1.07507	1.49761	0.845393	0.0444952	0.29429
N-Acetylneuraminate	C11 H19 N O9	309.106	308.099	6.178	1.48767e+07	1.21059e+07	1.54345e+07	1.04057e+07	2.18462e+07	2.17674e+07	1.16166e+07	1.11326e+07	9.04127e+06	1.31647e+07	1.15796e+07	1.497e+07	1.5888e+07	1.48166e+07	1.67118e+07	1.71541e+07	2.31241e+07	2.17674e+07	1.58298e+07	1.60356e+07	1.35527e+07	1.9045e+07	1.88287e+07	1.86592e+07	1.88443e+07	1.51393e+07	2.06819e+07	1.58055e+07	193369	1.37794e+06	3.12954e+06	950262	1.09751	1.044	0.416202	0.53301	1.2123
NAD+	C21 H27 N7 O14 P2	663.109	664.116	6.491	5.54893e+07	2.47095e+07	2.53409e+08	4.658e+08	7.7145e+08	7.5719e+08	4.5631e+07	3.36123e+07	2.01816e+07	6.05729e+08	5.83436e+08	5.88035e+08	5.92613e+07	3.02423e+07	2.74379e+08	7.67883e+08	8.16579e+08	7.5719e+08	6.21807e+07	4.84155e+07	3.02518e+07	8.76291e+08	9.48684e+08	7.32951e+08	8.52642e+08	4.69493e+07	7.80551e+08	1.21294e+08	1.09794e+08	1.60149e+07	3.16565e+07	1.33367e+08	0.91545	2.58352	0.374486	0.436463	1.0623
NADH	C21 H29 N7 O14 P2	665.124	664.118	6.751	1.31743e+07	7.20513e+06	2.18106e+07	2.67024e+07	5.7581e+07	7.13142e+07	1.13714e+07	7.73724e+06	6.76864e+06	2.25037e+07	1.90652e+07	6.9874e+07	1.40699e+07	8.81846e+06	2.36155e+07	4.40196e+07	6.09494e+07	7.13142e+07	1.54957e+07	1.11448e+07	1.01461e+07	3.25555e+07	3.10005e+07	8.70937e+07	5.02165e+07	1.22622e+07	5.87611e+07	1.55013e+07	3.1946e+07	2.84447e+06	1.37783e+07	7.50163e+06	1.17015	1.26415	0.701944	0.542456	1.129
NADP+	C21 H28 N7 O17 P3	743.074	744.081	8.609	1.8329e+07	1.13698e+07	1.87969e+07	1.12673e+07	2.15711e+07	2.58076e+07	8.31474e+06	7.88697e+06	6.2538e+06	1.3856e+07	1.29666e+07	1.71787e+07	1.95749e+07	1.39156e+07	2.03523e+07	1.85745e+07	2.2833e+07	2.58076e+07	1.13304e+07	1.13605e+07	9.37432e+06	2.0045e+07	2.10841e+07	2.14122e+07	2.08471e+07	1.06884e+07	2.2405e+07	1.79476e+07	713744	1.13812e+06	3.6355e+06	3.5134e+06	1.07473	1.67917	0.537397	0.0584454	1.584
N-Formylmethionine	C6 H11 N O3 S	177.046	176.039	3.004	8.41223e+06	6.75997e+06	9.42963e+06	9.12886e+06	1.57082e+07	1.77523e+07	5.9174e+06	4.9542e+06	4.40145e+06	1.01867e+07	7.38134e+06	9.82195e+06	8.98407e+06	8.27362e+06	1.02099e+07	1.50491e+07	1.66271e+07	1.77523e+07	8.06357e+06	7.13607e+06	6.59769e+06	1.47368e+07	1.20023e+07	1.22425e+07	1.29938e+07	7.26578e+06	1.64762e+07	9.15588e+06	1.51421e+06	741497	1.35788e+06	979526	1.268	1.26014	0.0419373	0.060447	1.5677
Nicotinamide mononucleotide	C11 H15 N2 O8 P	334.056	335.063	6.824	1.73769e+06	1.14528e+06	6.49201e+06	4.05563e+06	1.14917e+07	9.45578e+06	1.66557e+06	1.60317e+06	2.0384e+06	5.97218e+06	6.08523e+06	7.40002e+06	1.85581e+06	1.40173e+06	7.02923e+06	6.68581e+06	1.2164e+07	9.45578e+06	2.26965e+06	2.30922e+06	3.05553e+06	8.63978e+06	9.89475e+06	9.22369e+06	9.25274e+06	2.5448e+06	9.43518e+06	3.42892e+06	627990	442744	2.73913e+06	3.12621e+06	1.01972	1.34742	0.919865	0.673964	0.8548
Ophthalmate	C11 H19 N3 O6	289.127	288.12	6.239	1.47453e+08	1.06671e+08	1.45289e+08	6.69891e+07	1.51258e+08	1.74493e+08	5.68035e+07	6.06507e+07	5.4644e+07	5.47099e+07	5.02777e+07	1.38809e+08	1.57476e+08	1.30556e+08	1.57312e+08	1.10433e+08	1.60106e+08	1.74493e+08	7.74054e+07	8.73618e+07	8.19102e+07	7.91473e+07	8.1753e+07	1.73017e+08	1.11306e+08	8.22258e+07	1.48344e+08	1.48448e+08	5.34596e+07	4.98572e+06	3.36106e+07	1.54949e+07	1.33276	1.80537	0.377012	0.0116039	1.5432
Ornithine	C5 H12 N2 O2	132.09	133.097	9.89	7.02596e+07	9.83831e+07	9.67004e+07	3.91695e+07	7.71377e+07	9.28075e+07	7.82436e+07	5.52978e+07	8.52772e+07	4.58565e+07	3.22258e+07	5.3112e+07	7.50357e+07	1.20413e+08	1.04703e+08	6.45719e+07	8.16502e+07	9.28075e+07	1.06621e+08	7.96514e+07	1.27829e+08	6.63393e+07	5.24001e+07	6.62009e+07	6.16468e+07	1.04701e+08	7.96765e+07	1.0005e+08	8.00816e+06	2.41461e+07	1.42209e+07	2.30434e+07	1.29247	0.955585	0.14715	0.821198	0.29769
Orotate	C5 H4 N2 O4	156.017	155.01	4.543	3.93245e+06	648381	2.98583e+07	3.91192e+07	6.94054e+07	6.94998e+07	4.17215e+06	4.74457e+06	3.99213e+06	4.88317e+07	5.28231e+07	7.81949e+07	4.19976e+06	793563	3.23291e+07	6.4489e+07	7.34656e+07	6.94998e+07	5.68534e+06	6.83412e+06	5.98413e+06	7.06434e+07	8.58918e+07	9.74652e+07	8.46668e+07	6.16786e+06	6.91515e+07	1.24408e+07	1.34528e+07	596024	4.49842e+06	1.73077e+07	0.816748	2.01704	0.175128	0.594352	0.69374
Orotidine	C10 H12 N2 O8	288.059	287.052	5.694	5.45565e+07	5.09696e+07	6.05075e+07	3.76198e+07	6.79686e+07	7.11005e+07	2.91161e+07	3.09155e+07	2.96048e+07	3.27081e+07	3.339e+07	6.66902e+07	5.82651e+07	6.23824e+07	6.55146e+07	6.20172e+07	7.19447e+07	7.11005e+07	3.96762e+07	4.45309e+07	4.4377e+07	4.73179e+07	5.42931e+07	8.31254e+07	6.15788e+07	4.28614e+07	6.83541e+07	6.2054e+07	1.8983e+07	2.75953e+06	5.50411e+06	3.6359e+06	1.11003	1.44778	0.605195	0.00246383	1.59
Pantothenate	C9 H17 N O5	219.11	218.103	4.098	8.34913e+08	6.97206e+08	8.68644e+08	4.6362e+08	8.84026e+08	9.84522e+08	6.28343e+08	6.306e+08	6.08581e+08	6.987e+08	5.41708e+08	8.99944e+08	8.91668e+08	8.5332e+08	9.40526e+08	7.64289e+08	9.35741e+08	9.84522e+08	8.56234e+08	9.08322e+08	9.12251e+08	1.01079e+09	8.80832e+08	1.12173e+09	1.00445e+09	8.92269e+08	8.9485e+08	8.95171e+08	1.20572e+08	3.12687e+07	1.1567e+08	4.37083e+07	0.890887	1.00325	0.319452	0.930422	0.31208
Pentitols	C5 H12 O5	152.068	151.061	4.634	1.46234e+07	1.52464e+07	1.41379e+07	8.18665e+06	1.11436e+07	1.18994e+07	8.9267e+06	8.22604e+06	7.38501e+06	5.74547e+06	6.43214e+06	1.00297e+07	1.56175e+07	1.86602e+07	1.53079e+07	1.34959e+07	1.17955e+07	1.18994e+07	1.21643e+07	1.18489e+07	1.107e+07	8.31181e+06	1.04588e+07	1.25015e+07	1.0424e+07	1.16944e+07	1.23969e+07	1.65285e+07	2.09505e+06	563276	953134	1.85259e+06	1.18926	1.41337	0.240723	0.0363499	0.77789
Pentose phosphates	C5 H11 O8 P	230.019	229.012	7.564	2.26849e+08	2.27571e+08	2.25658e+08	4.81367e+07	8.96806e+07	1.09011e+08	1.01634e+08	1.12414e+08	1.14826e+08	6.04907e+07	5.15904e+07	9.34845e+07	2.42269e+08	2.78528e+08	2.44331e+08	7.93546e+07	9.49269e+07	1.09011e+08	1.38495e+08	1.61922e+08	1.72122e+08	8.75101e+07	8.38875e+07	1.16523e+08	9.59735e+07	1.57513e+08	9.44309e+07	2.55043e+08	1.78882e+07	1.72415e+07	1.48346e+07	2.03647e+07	0.983927	1.61919	0.91419	0.00348752	0.31769
Phenylalanine	C9 H11 N O2	165.079	166.086	3.989	2.35925e+09	2.24254e+09	1.96474e+09	1.33746e+09	1.83143e+09	2.01176e+09	1.80863e+09	1.61177e+09	1.61367e+09	1.33375e+09	1.15317e+09	1.40473e+09	2.51962e+09	2.74467e+09	2.12732e+09	2.20483e+09	1.93857e+09	2.01176e+09	2.46459e+09	2.32161e+09	2.41885e+09	1.92949e+09	1.87508e+09	1.75091e+09	1.85183e+09	2.40169e+09	2.05172e+09	2.46387e+09	9.15366e+07	7.30203e+07	1.37558e+08	3.12427e+08	1.10794	1.02589	0.114507	0.766226	0.35675
Phosphocreatine	C4 H10 N3 O5 P	211.036	212.043	7.423	2.6629e+08	1.24872e+08	6.26765e+08	2.25963e+08	5.21265e+08	5.24658e+08	3.9288e+08	4.3608e+08	3.36514e+08	5.34173e+08	4.73283e+08	6.51125e+08	2.84392e+08	1.52832e+08	6.7863e+08	3.72505e+08	5.51759e+08	5.24658e+08	5.35373e+08	6.28134e+08	5.04427e+08	7.72774e+08	7.69572e+08	8.11588e+08	7.84645e+08	5.55978e+08	4.82974e+08	3.71951e+08	2.33885e+07	6.43759e+07	9.66238e+07	2.73616e+08	0.615532	0.669004	0.0270053	0.36433	0.72266
Phosphorylcholine	C5 H14 N O4 P	183.066	184.073	6.683	3.20426e+10	2.77828e+10	3.50522e+10	2.09103e+10	3.39584e+10	3.57556e+10	2.53368e+10	2.645e+10	2.47025e+10	2.79851e+10	2.59392e+10	3.76288e+10	3.42208e+10	3.40038e+10	3.79528e+10	3.44711e+10	3.59449e+10	3.57556e+10	3.45261e+10	3.80988e+10	3.70286e+10	4.04852e+10	4.21778e+10	4.69021e+10	4.31884e+10	3.65511e+10	3.53905e+10	3.53925e+10	3.32565e+09	1.83356e+09	8.01851e+08	2.21999e+09	0.819446	0.9683	0.0488215	0.525469	0.75438
Pro-Leu-Lys	C17 H32 N4 O4	356.242	357.249	9.336	4.26072e+07	3.51563e+07	4.58966e+07	2.22116e+07	5.15058e+07	5.39463e+07	2.28212e+07	2.38756e+07	2.1732e+07	2.63644e+07	2.42648e+07	3.49733e+07	4.55035e+07	4.30283e+07	4.96946e+07	3.66163e+07	5.45189e+07	5.39463e+07	3.10981e+07	3.43906e+07	3.25758e+07	3.81406e+07	3.94553e+07	4.35922e+07	4.0396e+07	3.26882e+07	4.83605e+07	4.60755e+07	2.84491e+06	1.64912e+06	1.01748e+07	3.36972e+06	1.19716	1.40955	0.306457	0.00935554	1.6921
Proline	C5 H9 N O2	115.063	116.07	4.755	1.19096e+10	1.05155e+10	1.13378e+10	8.43346e+09	1.24985e+10	1.29254e+10	8.18946e+09	8.31017e+09	8.0034e+09	8.45625e+09	8.17963e+09	1.03371e+10	1.27192e+10	1.28701e+10	1.2276e+10	1.39028e+10	1.32297e+10	1.29254e+10	1.11597e+10	1.197e+10	1.19969e+10	1.22334e+10	1.33003e+10	1.28845e+10	1.28061e+10	1.17089e+10	1.33526e+10	1.26218e+10	5.37754e+08	4.7582e+08	5.00167e+08	3.08782e+08	1.04268	1.07796	0.267247	0.0588406	1.636
Prolylleucine	C11 H20 N2 O3	228.147	229.154	3.591	1.1845e+07	9.92759e+06	1.08845e+07	8.30843e+06	1.45003e+07	1.59596e+07	6.09994e+06	5.05536e+06	5.37356e+06	7.50382e+06	5.72388e+06	7.09028e+06	1.26502e+07	1.21505e+07	1.17852e+07	1.36967e+07	1.53485e+07	1.59596e+07	8.31231e+06	7.28178e+06	8.05487e+06	1.08556e+07	9.3072e+06	8.83761e+06	9.66679e+06	7.88299e+06	1.50016e+07	1.21953e+07	1.05594e+06	536334	1.1707e+06	434220	1.55187	1.54704	0.00437114	0.000516379	2.0945
Pyruvate	C3 H4 O3	88.016	87.0087	3.453	8.26348e+07	5.64905e+07	1.4797e+08	1.51103e+08	2.65665e+08	2.63173e+08	1.17637e+08	1.09734e+08	1.013e+08	2.05689e+08	1.80448e+08	2.22842e+08	8.8252e+07	6.91395e+07	1.60215e+08	2.49097e+08	2.81206e+08	2.63173e+08	1.60302e+08	1.58062e+08	1.51847e+08	2.97565e+08	2.93414e+08	2.7776e+08	2.8958e+08	1.56737e+08	2.64492e+08	1.05869e+08	1.04447e+07	4.38068e+06	1.6095e+07	4.80253e+07	0.913365	0.675455	0.0973045	0.207155	0.25752
RIBOFLAVIN	C17 H20 N4 O6	376.137	377.145	2.811	1.00625e+07	1.03488e+07	1.01321e+07	8.27439e+06	1.19938e+07	1.36941e+07	1.02712e+07	8.28205e+06	7.7403e+06	8.7831e+06	7.17897e+06	9.2319e+06	1.07465e+07	1.2666e+07	1.09706e+07	1.36405e+07	1.26954e+07	1.36941e+07	1.39964e+07	1.19295e+07	1.16025e+07	1.27063e+07	1.16732e+07	1.1507e+07	1.19622e+07	1.25095e+07	1.33434e+07	1.1461e+07	649745	1.29802e+06	561794	1.04953e+06	1.11546	0.916186	0.0507233	0.340273	0.4545
Ribose 1,5-bisphosphate	C5 H12 O11 P2	309.985	308.978	8.438	1.30453e+07	6.93966e+06	1.48915e+07	2.24608e+07	4.73823e+07	4.43354e+07	1.16112e+07	1.26654e+07	8.73793e+06	2.47035e+07	2.19363e+07	2.00052e+07	1.39321e+07	8.49355e+06	1.61238e+07	3.70272e+07	5.01541e+07	4.43354e+07	1.58224e+07	1.82433e+07	1.3098e+07	3.57378e+07	3.56691e+07	2.49353e+07	3.21141e+07	1.57212e+07	4.38389e+07	1.28498e+07	6.2171e+06	2.57415e+06	6.57752e+06	3.92855e+06	1.3651	0.817353	0.0884628	0.358075	0.95559
S-Adenosylhomocysteine	C14 H20 N6 O5 S	384.121	383.114	5.716	6.26569e+06	5.58449e+06	6.85e+06	4.82042e+06	8.25029e+06	8.31084e+06	4.13717e+06	3.84499e+06	3.1959e+06	4.76854e+06	4.80861e+06	8.02241e+06	6.69161e+06	6.83494e+06	7.41684e+06	7.94658e+06	8.73293e+06	8.31084e+06	5.63767e+06	5.53835e+06	4.79058e+06	6.89851e+06	7.81893e+06	9.99946e+06	8.23896e+06	5.3222e+06	8.33012e+06	6.98113e+06	1.59257e+06	463065	393528	384082	1.01106	1.3117	0.931251	0.00956146	1.4402
S-Adenosylmethionine	C15 H22 N6 O5 S	398.137	399.144	7.207	3.0634e+09	2.77208e+09	2.97464e+09	1.7523e+09	3.01413e+09	3.07182e+09	2.09482e+09	2.15393e+09	2.02337e+09	2.04372e+09	1.94939e+09	2.27238e+09	3.27164e+09	3.39279e+09	3.2208e+09	2.88872e+09	3.19045e+09	3.07182e+09	2.85458e+09	3.10254e+09	3.03298e+09	2.95659e+09	3.16976e+09	2.83238e+09	2.98624e+09	2.9967e+09	3.05033e+09	3.29508e+09	1.70636e+08	1.279e+08	1.52012e+08	8.83618e+07	1.02146	1.09957	0.652896	0.0349182	0.67151
S-Cysteinosuccinic acid	C7 H11 N O6 S	237.031	236.023	8.478	4.47695e+06	4.26852e+06	5.15821e+06	1.99297e+06	2.56292e+06	3.32052e+06	3.9848e+06	4.01553e+06	4.04771e+06	3.15959e+06	2.85527e+06	2.10947e+06	4.78128e+06	5.22431e+06	5.58506e+06	3.28545e+06	2.71285e+06	3.32052e+06	5.43003e+06	5.78401e+06	6.06744e+06	4.57089e+06	4.64275e+06	2.62933e+06	3.94766e+06	5.76049e+06	3.10628e+06	5.19688e+06	1.14227e+06	319351	341165	402589	0.786865	0.902159	0.329752	0.133967	1.3184
Sedoheptulose 7-phosphate	C7 H15 O10 P	290.04	289.033	7.832	2.12659e+08	1.98297e+08	1.82106e+08	3.45648e+07	7.28884e+07	7.26379e+07	9.64114e+07	1.08044e+08	1.09324e+08	2.28558e+07	2.92745e+07	6.77299e+07	2.27115e+08	2.42698e+08	1.97176e+08	5.6981e+07	7.71523e+07	7.26379e+07	1.31379e+08	1.55627e+08	1.63875e+08	3.30649e+07	4.76011e+07	8.44212e+07	5.50291e+07	1.50293e+08	6.89237e+07	2.2233e+08	2.64717e+07	1.6892e+07	1.05862e+07	2.31355e+07	1.2525	1.4793	0.468573	0.0146926	0.34107
Serine	C3 H7 N O3	105.043	104.035	6.4	2.64756e+08	2.11832e+08	2.2235e+08	1.16883e+08	1.85037e+08	1.8691e+08	2.04197e+08	2.05677e+08	1.99946e+08	1.39576e+08	1.26497e+08	1.08719e+08	2.82753e+08	2.59264e+08	2.40749e+08	1.92684e+08	1.95862e+08	1.8691e+08	2.78257e+08	2.96259e+08	2.99715e+08	2.01921e+08	2.05688e+08	1.35511e+08	1.8104e+08	2.9141e+08	1.91819e+08	2.60922e+08	3.9474e+07	1.15212e+07	4.53791e+06	2.1051e+07	1.05954	0.895377	0.683659	0.112242	0.91866
S-Lactoylglutathione	C13 H21 N3 O8 S	379.104	378.098	6.231	3.14129e+07	4.62999e+07	3.82647e+07	408468	5.59966e+06	5.29226e+06	4.3203e+06	1.23361e+07	1.81495e+07	803681	629336	1.33124e+06	3.35482e+07	5.66671e+07	4.14311e+07	673369	5.92723e+06	5.29226e+06	5.88721e+06	1.7769e+07	2.72058e+07	1.16266e+06	1.02332e+06	1.65932e+06	1.28177e+06	1.6954e+07	3.96429e+06	4.38822e+07	334308	1.06826e+07	2.86765e+06	1.17527e+07	3.09283	2.58831	0.245575	0.043005	0.22013
Succinic acid	C4 H6 O4	118.027	117.019	7.465	2.43914e+07	1.85573e+07	2.68744e+07	1.9501e+07	2.96418e+07	3.51359e+07	3.53009e+07	2.49901e+07	2.16183e+07	3.08514e+07	2.44878e+07	3.02556e+07	2.60494e+07	2.27125e+07	2.90983e+07	3.21479e+07	3.13758e+07	3.51359e+07	4.81041e+07	3.5996e+07	3.24054e+07	4.46319e+07	3.98178e+07	3.77119e+07	4.07205e+07	3.88352e+07	3.28865e+07	2.59534e+07	3.54725e+06	8.22548e+06	1.98592e+06	3.19396e+06	0.807616	0.668297	0.0415295	0.0988104	1.0777
Succinyladenosine	C14 H17 N5 O8	383.107	384.114	7.201	1.36031e+07	9.78224e+06	1.38736e+07	4.30476e+06	1.13408e+07	1.25353e+07	1.0273e+07	1.15253e+07	9.71613e+06	5.61414e+06	5.08162e+06	9.33937e+06	1.45278e+07	1.19726e+07	1.50217e+07	7.09651e+06	1.20042e+07	1.25353e+07	1.39989e+07	1.66011e+07	1.45643e+07	8.12182e+06	8.26286e+06	1.1641e+07	9.34188e+06	1.50547e+07	1.05453e+07	1.38407e+07	1.99231e+06	1.36869e+06	2.99856e+06	1.63653e+06	1.12882	0.919357	0.597991	0.38173	0.69521
Tauropine	C5 H11 N O5 S	197.036	196.028	4.14	6.90554e+06	6.01043e+06	7.5251e+06	4.59138e+06	8.41963e+06	7.97801e+06	5.25164e+06	5.40572e+06	5.37142e+06	6.03608e+06	6.15478e+06	5.42134e+06	7.37496e+06	7.35626e+06	8.14781e+06	7.569e+06	8.91217e+06	7.97801e+06	7.15634e+06	7.78644e+06	8.05165e+06	8.73222e+06	1.00079e+07	6.75738e+06	8.49915e+06	7.66481e+06	8.15306e+06	7.62634e+06	1.63772e+06	459879	688483	451703	0.959279	0.994981	0.760422	0.922652	0.20039
Thiamine	C12 H16 N4 O S	264.104	265.112	5.509	2.12514e+07	1.71088e+07	2.07615e+07	1.89555e+07	2.75395e+07	3.85091e+07	3.04937e+07	1.85265e+07	1.52063e+07	2.20758e+07	1.36167e+07	2.17926e+07	2.2696e+07	2.09397e+07	2.24795e+07	3.12487e+07	2.91505e+07	3.85091e+07	4.15534e+07	2.66858e+07	2.27939e+07	3.19365e+07	2.21412e+07	2.71632e+07	2.70803e+07	3.03444e+07	3.29694e+07	2.20384e+07	4.89816e+06	9.90042e+06	4.91085e+06	957650	1.21747	0.726277	0.215349	0.28284	0.14803
Threonate	C4 H8 O5	136.037	135.03	5.64	9.04765e+07	7.39479e+07	1.12624e+08	9.71184e+07	1.75802e+08	1.80891e+08	5.84042e+07	5.81221e+07	5.10242e+07	1.28581e+08	1.05358e+08	1.62063e+08	9.66268e+07	9.0506e+07	1.21943e+08	1.60102e+08	1.86086e+08	1.80891e+08	7.95866e+07	8.37195e+07	7.64842e+07	1.86014e+08	1.71315e+08	2.02002e+08	1.86443e+08	7.99301e+07	1.75693e+08	1.03025e+08	1.53479e+07	3.62986e+06	1.37499e+07	1.66668e+07	0.942341	1.28894	0.417873	0.132706	1.1608
THYMIDINE-MONOPHOSPHATE	C10 H15 N2 O8 P	322.057	321.049	6.325	2.72864e+06	1.37778e+06	3.89734e+06	2.19794e+06	5.31692e+06	5.96001e+06	1.53914e+06	1.35148e+06	1.03476e+06	3.22842e+06	2.84455e+06	7.02834e+06	2.91413e+06	1.68628e+06	4.21985e+06	3.62336e+06	5.62795e+06	5.96001e+06	2.09736e+06	1.94668e+06	1.55109e+06	4.67046e+06	4.62532e+06	8.7604e+06	6.01873e+06	1.86504e+06	5.07044e+06	2.94009e+06	2.37447e+06	282136	1.26416e+06	1.26698e+06	0.842444	1.57642	0.583976	0.277235	1.011
trans-Aconitate	C6 H6 O6	174.016	173.009	9.218	4.328e+07	2.45871e+07	4.00953e+07	2.75727e+07	4.84612e+07	4.81835e+07	3.08535e+07	2.84471e+07	2.30656e+07	3.1689e+07	2.66869e+07	4.92065e+07	4.6222e+07	3.00925e+07	4.34133e+07	4.54543e+07	5.12961e+07	4.81835e+07	4.20437e+07	4.09754e+07	3.45748e+07	4.58435e+07	4.33937e+07	6.13329e+07	5.01901e+07	3.9198e+07	4.83113e+07	3.99093e+07	9.72744e+06	4.03925e+06	2.92301e+06	8.61676e+06	0.962567	1.01815	0.774893	0.905617	0.5616
Tyrosine	C9 H11 N O3	181.074	182.081	5.206	2.7148e+08	3.21578e+08	2.10461e+08	1.97536e+08	1.72129e+08	1.74536e+08	2.12537e+08	2.17704e+08	2.82098e+08	1.73111e+08	1.81527e+08	2.05717e+08	2.89935e+08	3.93584e+08	2.27877e+08	3.25643e+08	1.82198e+08	1.74536e+08	2.89622e+08	3.13583e+08	4.22859e+08	2.50435e+08	2.95168e+08	2.56414e+08	2.67339e+08	3.42021e+08	2.27459e+08	3.03799e+08	2.42852e+07	7.10254e+07	8.51161e+07	8.37189e+07	0.850826	0.888246	0.506803	0.579839	1.1336
UDP-N-acetylglucosamine	C17 H27 N3 O17 P2	607.081	606.074	7.521	4.27633e+08	3.1237e+08	4.85681e+08	3.78521e+08	7.16124e+08	7.67578e+08	3.04138e+08	3.04973e+08	2.74842e+08	5.72335e+08	5.22687e+08	8.25392e+08	4.56703e+08	3.82314e+08	5.25872e+08	6.24002e+08	7.58017e+08	7.67578e+08	4.14445e+08	4.39286e+08	4.11983e+08	8.27981e+08	8.49903e+08	1.0288e+09	9.02229e+08	4.21905e+08	7.16532e+08	4.54963e+08	1.10162e+08	1.51029e+07	8.02763e+07	7.17946e+07	0.79418	1.07835	0.0838039	0.511016	0.65358
URACIL	C4 H4 N2 O2	112.027	111.02	4.543	4.2321e+06	2.83495e+06	3.21311e+07	4.14325e+07	7.24973e+07	7.37436e+07	5.82482e+06	7.13163e+06	6.05129e+06	5.27662e+07	5.50261e+07	8.19418e+07	4.51979e+06	3.46973e+06	3.479e+07	6.83026e+07	7.67383e+07	7.37436e+07	7.93741e+06	1.02725e+07	9.07077e+06	7.63354e+07	8.94741e+07	1.02136e+08	8.9315e+07	9.09355e+06	7.29281e+07	1.42599e+07	1.29008e+07	1.16769e+06	4.27657e+06	1.77874e+07	0.816528	1.56813	0.148802	0.665114	0.75884
Urate	C5 H4 N4 O3	168.028	167.021	5.784	5.16939e+06	2.94028e+06	1.63979e+07	3.83067e+07	5.27416e+07	6.34681e+07	8.41316e+06	5.20422e+06	4.80192e+06	4.33545e+07	3.05444e+07	4.14229e+07	5.52079e+06	3.59865e+06	1.77549e+07	6.31495e+07	5.58269e+07	6.34681e+07	1.14645e+07	7.4962e+06	7.19798e+06	6.27198e+07	4.9666e+07	5.16312e+07	5.46723e+07	8.71956e+06	6.08148e+07	8.9581e+06	7.03824e+06	2.38186e+06	4.32259e+06	7.6786e+06	1.11235	1.02736	0.280132	0.963008	0.87427
Uridine	C9 H12 N2 O6	244.069	243.062	3.115	1.62732e+07	1.56801e+07	1.29643e+07	2.0511e+07	1.65443e+07	1.09258e+07	5.41627e+06	6.83415e+06	5.1726e+06	6.2242e+06	6.56572e+06	8.86676e+06	1.73794e+07	1.91911e+07	1.40371e+07	3.38129e+07	1.75121e+07	1.09258e+07	7.38068e+06	9.84396e+06	7.75363e+06	9.00438e+06	1.06761e+07	1.10519e+07	1.02441e+07	8.32609e+06	2.07503e+07	1.68692e+07	1.08996e+06	1.32768e+06	1.17821e+07	2.61462e+06	2.02558	2.02606	0.261883	0.0154132	1.6849
Uridine 5’-diphosphate-D-glucuronate	C15 H22 N2 O18 P2	580.035	579.027	9.938	4.57758e+07	3.59443e+07	4.85476e+07	6.98344e+06	1.79725e+07	2.24056e+07	6.58051e+06	7.44364e+06	6.50705e+06	8.26718e+06	6.56173e+06	1.75277e+07	4.88875e+07	4.39928e+07	5.2565e+07	1.15124e+07	1.90239e+07	2.24056e+07	8.96718e+06	1.07219e+07	9.75394e+06	1.19599e+07	1.06696e+07	2.18472e+07	1.48256e+07	9.81433e+06	1.76473e+07	4.84817e+07	6.11505e+06	878908	5.57557e+06	4.30046e+06	1.19033	4.93989	0.586795	0.00303043	0.74672
URIDINE 5'-DIPHOSPHATE	C9 H14 N2 O12 P2	404.002	402.995	8.411	4.56196e+08	2.84661e+08	4.24046e+08	2.24096e+08	4.73389e+08	4.45856e+08	2.39873e+08	2.95841e+08	2.42857e+08	1.95288e+08	1.75238e+08	4.55798e+08	4.87207e+08	3.484e+08	4.59137e+08	3.69428e+08	5.01082e+08	4.45856e+08	3.26871e+08	4.26132e+08	3.64037e+08	2.82517e+08	2.84942e+08	5.68125e+08	3.78528e+08	3.72347e+08	4.38789e+08	4.31581e+08	1.642e+08	5.01492e+07	6.61108e+07	7.33913e+07	1.1592	1.15908	0.602168	0.32046	0.84542
URIDINE 5'-DIPHOSPHATE	C9 H14 N2 O12 P2	404.002	405.009	8.054	1.30807e+08	7.49109e+07	1.35551e+08	1.08705e+08	1.84012e+08	2.00875e+08	8.32343e+07	7.74075e+07	6.5899e+07	1.3418e+08	1.19481e+08	2.25916e+08	1.39699e+08	9.16846e+07	1.46768e+08	1.79203e+08	1.94776e+08	2.00875e+08	1.13422e+08	1.11498e+08	9.87813e+07	1.94115e+08	1.94279e+08	2.81591e+08	2.23328e+08	1.07901e+08	1.91618e+08	1.2605e+08	5.04568e+07	7.95598e+06	1.11758e+07	2.99707e+07	0.858011	1.16821	0.390653	0.405952	1.1059
Uridine 5'-diphosphogalactose	C15 H24 N2 O17 P2	566.054	565.047	8.062	6.01181e+08	2.95904e+08	6.00212e+08	2.58759e+08	7.27963e+08	8.07458e+08	2.33999e+08	2.40245e+08	1.78246e+08	3.57612e+08	3.16555e+08	8.66013e+08	6.42047e+08	3.62161e+08	6.49881e+08	4.26571e+08	7.70549e+08	8.07458e+08	3.18867e+08	3.46052e+08	2.67187e+08	5.17347e+08	5.14727e+08	1.07943e+09	7.03836e+08	3.10702e+08	6.68192e+08	5.51363e+08	3.25279e+08	4.00614e+07	2.10063e+08	1.639e+08	0.949358	1.77457	0.882282	0.118823	1.178
Uridine diphosphate	C9 H14 N2 O12 P2	404.001	426.99	7.51	1.41392e+07	1.30537e+07	1.56542e+07	1.64589e+07	1.72177e+07	1.83462e+07	1.28218e+07	1.31072e+07	1.29168e+07	1.71213e+07	1.69204e+07	1.96231e+07	1.51004e+07	1.59766e+07	1.69496e+07	2.7133e+07	1.82249e+07	1.83462e+07	1.74722e+07	1.88798e+07	1.9362e+07	2.4769e+07	2.75131e+07	2.4459e+07	2.55803e+07	1.85713e+07	2.12347e+07	1.60088e+07	1.68096e+06	981971	5.10842e+06	925040	0.830117	0.86202	0.275716	0.0303762	0.14268
URIDINE TRIPHOSPHATE	C9 H15 N2 O15 P3	483.968	484.976	9.126	1.82729e+08	1.02759e+08	1.99689e+08	1.63519e+08	3.18062e+08	3.5379e+08	1.63727e+08	1.58685e+08	1.33279e+08	2.17896e+08	1.9188e+08	3.1517e+08	1.9515e+08	1.25768e+08	2.16213e+08	2.69564e+08	3.36668e+08	3.5379e+08	2.23108e+08	2.28571e+08	1.99782e+08	3.15224e+08	3.12002e+08	3.9284e+08	3.40022e+08	2.17154e+08	3.20007e+08	1.79044e+08	4.577e+07	1.52902e+07	4.45159e+07	4.73248e+07	0.941137	0.824501	0.616023	0.296033	0.38073
Xanthine	C5 H4 N4 O2	152.033	151.026	3.991	1.02759e+08	9.09239e+07	1.04455e+08	9.96851e+07	1.25989e+08	1.37894e+08	1.01384e+08	7.82479e+07	7.78102e+07	9.80724e+07	8.69879e+07	1.1068e+08	1.09744e+08	1.11283e+08	1.13098e+08	1.64333e+08	1.33359e+08	1.37894e+08	1.38155e+08	1.12709e+08	1.16636e+08	1.41879e+08	1.41445e+08	1.37956e+08	1.40426e+08	1.225e+08	1.45196e+08	1.11375e+08	2.15042e+06	1.36989e+07	1.67281e+07	1.6791e+06	1.03396	0.909186	0.671373	0.294094	0.54154
Xanthosine	C10 H12 N4 O6	284.076	283.068	5.638	5.02319e+06	6.46176e+06	5.33641e+06	1.19193e+06	2.08039e+06	2.22834e+06	2.11707e+06	2.79566e+06	2.9333e+06	1.10129e+06	1.10882e+06	2.85048e+06	5.36465e+06	7.90864e+06	5.77801e+06	1.96492e+06	2.20209e+06	2.22834e+06	2.88491e+06	4.02689e+06	4.39696e+06	1.5932e+06	1.80297e+06	3.55295e+06	2.31637e+06	3.76958e+06	2.13178e+06	6.35043e+06	1.07603e+06	788179	145103	1.36518e+06	0.920311	1.68465	0.79529	0.0610858	0.29748

## Sheet: Sample Loading
													Category	Description
													Good	All samples show even loading between groups
													Inconsistent	One or more samples show inconsistent loading between groups
													Poor	All samples show inconsistent loading between groups
													Loading Result:	Good

## Sheet: Metaboanalyst
Metabolites	Norm. Area: NoctKD_H2O2_FS_01.raw (F6)	Norm. Area: NoctKD_H2O2_FS_02.raw (F7)	Norm. Area: NoctKD_H2O2_FS_03.raw (F8)	Norm. Area: NoctKD_FS_01.raw (F1)	Norm. Area: NoctKD_FS_02.raw (F2)	Norm. Area: NoctKD_FS_03.raw (F3)	Norm. Area: WT_H2O2_FS_01.raw (F19)	Norm. Area: WT_H2O2_FS_02.raw (F20)	Norm. Area: WT_H2O2_FS_03.raw (F21)	Norm. Area: WT_FS_01.raw (F14)	Norm. Area: WT_FS_02.raw (F15)	Norm. Area: WT_FS_03.raw (F16)
groups	NoctKD-H2O2	NoctKD-H2O2	NoctKD-H2O2	NoctKD	NoctKD	NoctKD	WT-H2O2	WT-H2O2	WT-H2O2	WT	WT	WT
1-(sn-glycero-3-phospho)-1D-myo-inositol	3.26225e+08	2.81399e+08	3.01659e+08	3.17592e+08	3.09927e+08	3.1262e+08	2.41219e+08	2.26955e+08	2.34291e+08	2.40011e+08	3.36561e+08	4.8059e+08
1-Methyladenosine	1.20318e+07	1.33502e+07	1.11712e+07	1.25229e+07	1.30085e+07	1.24838e+07	7.18982e+06	9.2234e+06	9.63722e+06	6.86762e+06	9.3466e+06	1.27188e+07
1-Methylhistidine	1.48074e+08	1.38619e+08	1.22828e+08	1.0029e+08	9.81852e+07	1.04581e+08	1.00624e+08	1.29869e+08	9.0797e+07	9.932e+07	9.88831e+07	8.82135e+07
2-/3-Phosphoglycerate-1	9.27108e+06	5.78206e+06	8.38236e+06	5.38202e+06	7.54655e+06	4.98776e+06	4.69211e+06	6.72388e+06	3.63626e+06	6.17359e+06	9.30068e+06	7.65637e+06
2-/3-Phosphoglycerate-2	5.13196e+06	3.95752e+06	4.90274e+06	5.93723e+06	4.69539e+06	2.77741e+06	3.59566e+06	5.17876e+06	3.21406e+06	5.43349e+06	8.1842e+06	5.49998e+06
2-Acetamido-N-β-aspartyl-2-deoxyhexopyranosylamine	1.28771e+07	1.11155e+07	1.23822e+07	1.10218e+07	1.38352e+07	1.35212e+07	7.50553e+06	7.94518e+06	7.5109e+06	9.62691e+06	9.45164e+06	1.09328e+07
2-Hydroxybutyric acid (GHB)	9.26587e+06	7.77923e+06	1.18007e+07	2.21281e+07	2.01179e+07	2.14694e+07	1.36249e+07	1.0182e+07	9.80439e+06	1.91777e+07	1.89953e+07	1.65058e+07
2-Hydroxyglutarate	1.16504e+07	1.1372e+07	1.35851e+07	1.33651e+07	1.16417e+07	1.03184e+07	1.93348e+07	1.93745e+07	1.82423e+07	2.35132e+07	2.44079e+07	1.92938e+07
3-Hydroxy-3-[(3-methylbutanoyl)oxy]-4-(trimethylammonio)butanoate	1.40205e+07	1.47306e+07	1.44872e+07	1.5437e+07	1.61416e+07	1.54712e+07	1.47453e+07	1.27556e+07	1.41372e+07	1.56264e+07	1.50837e+07	1.24611e+07
3-Hydroxymethylglutarate	1.09095e+07	1.314e+07	1.05791e+07	6.26509e+06	5.83766e+06	6.57612e+06	1.28262e+07	1.27625e+07	1.33491e+07	6.61954e+06	5.74302e+06	6.14458e+06
4-/5-Oxoproline-1	1.05449e+09	9.23718e+08	1.32778e+09	2.1247e+09	1.87813e+09	1.99711e+09	1.44214e+09	1.16976e+09	1.2494e+09	2.16461e+09	2.10964e+09	1.97199e+09
4-/5-Oxoproline-2	5.38291e+08	4.43129e+08	5.92202e+08	7.12427e+08	8.22281e+08	8.85099e+08	6.65884e+08	5.56202e+08	5.06565e+08	7.71658e+08	7.41005e+08	7.09035e+08
4-Guanidinobutanoate	1.13351e+08	8.68464e+07	1.1731e+08	8.84938e+07	1.30441e+08	1.31181e+08	9.20149e+07	1.05574e+08	8.72977e+07	1.08413e+08	1.10727e+08	1.40282e+08
Acetyl-CoA	2.7662e+07	1.86942e+07	2.39038e+07	2.15979e+07	2.8735e+07	2.9704e+07	1.83702e+07	1.8308e+07	1.63593e+07	2.45331e+07	2.57323e+07	3.04779e+07
Acetylacrylate	2.20236e+07	2.73427e+07	2.17086e+07	2.58513e+07	1.73288e+07	2.23702e+07	3.19881e+07	2.26946e+07	2.83486e+07	2.18843e+07	1.70208e+07	1.90193e+07
Acetylcarnitine	1.77464e+09	9.91573e+08	1.85054e+09	3.13611e+09	3.27745e+09	3.02012e+09	1.47468e+09	1.47078e+09	1.40101e+09	2.70975e+09	2.98747e+09	2.88646e+09
Acetylcholine-1	1.9307e+08	1.90778e+08	2.08065e+08	2.01619e+08	2.11966e+08	2.1057e+08	1.59201e+08	1.71628e+08	1.66198e+08	1.65133e+08	2.12651e+08	2.40649e+08
Acetylcholine-2	7.0648e+07	4.76998e+07	6.37721e+07	1.19431e+06	1.19927e+08	1.01856e+08	1.8615e+07	3.15427e+07	3.29734e+06	3.31752e+06	1.16477e+06	2.1457e+06
Adenosine	3.4444e+08	3.32547e+08	2.52177e+08	6.45934e+08	4.71543e+08	3.8418e+08	2.89596e+08	2.86196e+08	2.39084e+08	1.98595e+08	2.15374e+08	2.28476e+08
Adenosine 3'5'-cyclic monophosphate	2.18159e+06	2.60577e+06	2.73213e+06	3.60849e+06	3.31661e+06	3.18323e+06	2.41527e+06	2.44595e+06	2.39316e+06	3.62978e+06	4.6722e+06	3.64489e+06
Adenosine 5'-monophosphate	1.69581e+08	2.18109e+08	1.35567e+08	7.42069e+07	7.48657e+07	5.05568e+07	6.78112e+07	1.17261e+08	1.19761e+08	2.36933e+07	3.26032e+07	5.7485e+07
Adenosine diphosphate (ADP)	1.0003e+09	9.14855e+08	1.0029e+09	7.56806e+08	8.49336e+08	7.50754e+08	6.53947e+08	8.08457e+08	7.6188e+08	5.03706e+08	5.40056e+08	8.21534e+08
Adenosine triphosphate (ATP)	9.62547e+08	6.46013e+08	1.02801e+09	1.79558e+09	1.99785e+09	1.92125e+09	1.07769e+09	1.0125e+09	8.7368e+08	1.94881e+09	1.95707e+09	1.77651e+09
ALA-GLU	6.63092e+06	9.12292e+06	1.18558e+07	6.82029e+06	1.96225e+07	2.24919e+07	7.00731e+06	7.12587e+06	3.87947e+06	7.79812e+06	7.20021e+06	7.2004e+06
Alanine-1	8.64697e+08	8.08498e+08	8.63849e+08	7.80048e+08	8.05616e+08	8.15977e+08	8.77943e+08	9.69537e+08	9.99028e+08	8.83072e+08	8.93317e+08	7.75982e+08
Alanine-2	4.01106e+08	3.66473e+08	4.21243e+08	3.64857e+08	4.69757e+08	4.73224e+08	3.18368e+08	3.62464e+08	3.11488e+08	4.02547e+08	4.09717e+08	3.81667e+08
Allantoin	1.12211e+07	1.662e+07	1.49352e+07	2.97321e+07	1.55145e+07	1.76084e+07	2.30368e+07	1.75231e+07	1.86047e+07	2.79052e+07	2.49283e+07	2.43646e+07
Arginine	7.84037e+09	7.34332e+09	6.93656e+09	4.74261e+09	5.47709e+09	5.74007e+09	7.46285e+09	6.72757e+09	6.23363e+09	4.51797e+09	3.99393e+09	3.98707e+09
Argininosuccinate	1.482e+08	8.69697e+07	1.36806e+08	2.00483e+08	2.3483e+08	2.16392e+08	3.35936e+08	3.33827e+08	3.20274e+08	2.78602e+08	2.88063e+08	1.32257e+08
Ascorbate	4.59109e+06	4.05561e+06	5.15973e+06	3.91203e+06	5.90035e+06	5.70586e+06	4.18149e+06	4.62359e+06	4.5292e+06	6.25364e+06	5.53544e+06	3.8393e+06
asp-arg	1.47306e+07	1.42051e+07	1.73797e+07	1.13674e+07	1.80953e+07	1.69406e+07	1.58522e+07	1.91096e+07	1.7639e+07	2.25203e+07	1.82321e+07	9.12122e+06
asp-his	7.88789e+06	7.3042e+06	9.20828e+06	9.54515e+06	1.11371e+07	1.09367e+07	7.90182e+06	7.72027e+06	8.00609e+06	1.06779e+07	1.14184e+07	1.15513e+07
Asparagine	5.52991e+08	5.71084e+08	5.07334e+08	4.26415e+08	4.68725e+08	4.61221e+08	4.48615e+08	4.81726e+08	4.67947e+08	3.82187e+08	3.92658e+08	4.02548e+08
Aspartate	3.39871e+09	4.10062e+09	3.3147e+09	2.53276e+09	2.11415e+09	2.19264e+09	2.3105e+09	2.52306e+09	2.65021e+09	1.49218e+09	1.88993e+09	3.33805e+09
Carnitine	2.5501e+09	2.78281e+09	2.45818e+09	2.03154e+09	1.92669e+09	1.84977e+09	2.19864e+09	2.62456e+09	2.68302e+09	2.2573e+09	2.49931e+09	2.25068e+09
Carnitine (3:0)	9.97221e+07	1.35264e+08	1.22781e+08	9.12146e+07	1.10899e+08	1.17471e+08	9.53413e+07	9.10918e+07	9.00003e+07	1.2577e+08	1.17068e+08	1.59914e+08
Carnitine(3-hydroxy 4:0)	4.20211e+07	3.33212e+07	4.36266e+07	4.47579e+07	6.08504e+07	5.78112e+07	4.13713e+07	4.31885e+07	4.29155e+07	6.40232e+07	5.79914e+07	3.01679e+07
Carnitine(4:0)	8.349e+07	3.93333e+07	1.93179e+08	2.99703e+08	3.13962e+08	3.27535e+08	1.98097e+08	1.80823e+08	1.55382e+08	3.92509e+08	4.09513e+08	5.28748e+08
Carnosine	1.88505e+07	1.5332e+07	2.72885e+07	3.99744e+07	2.91269e+07	3.75524e+07	2.59214e+07	1.71888e+07	1.38751e+07	3.73039e+07	3.50045e+07	3.07118e+07
CDP-ribitol	2.45457e+07	1.93673e+07	2.4609e+07	1.50956e+07	2.37843e+07	2.4246e+07	1.23678e+07	1.36514e+07	1.20752e+07	1.48026e+07	1.52924e+07	2.47942e+07
Choline	3.14488e+08	2.74995e+08	2.84032e+08	1.96602e+08	2.97432e+08	2.75681e+08	1.71139e+08	1.76958e+08	1.79927e+08	1.31418e+08	1.3907e+08	1.19387e+08
Citicoline	1.87591e+07	2.18564e+07	1.80023e+07	3.63268e+06	5.53232e+06	6.1238e+06	7.91441e+06	1.02442e+07	9.44392e+06	3.29103e+06	4.55991e+06	7.63172e+06
Citrate/Isocitrate	2.5261e+09	1.83975e+09	2.31197e+09	1.83847e+09	1.90201e+09	1.82831e+09	1.87409e+09	1.98003e+09	1.85151e+09	1.74776e+09	1.85429e+09	2.05186e+09
Citrulline	9.41298e+07	8.69663e+07	1.34203e+08	1.61619e+08	1.98848e+08	2.31806e+08	9.84387e+07	8.83586e+07	1.05605e+08	1.69406e+08	1.97171e+08	1.84145e+08
Coenzyme A	1.48809e+07	1.40591e+07	1.66276e+07	8.7729e+06	1.35256e+07	1.53747e+07	1.14341e+07	1.44647e+07	1.28876e+07	1.19939e+07	1.25243e+07	1.68072e+07
CREATINE	1.11548e+10	1.02505e+10	9.1044e+09	7.31035e+09	9.87026e+09	9.34257e+09	1.05657e+10	1.18815e+10	1.31251e+10	8.81598e+09	8.55588e+09	8.799e+09
Creatinine	9.03831e+08	9.35504e+08	9.10568e+08	1.24194e+09	1.03536e+09	1.13461e+09	1.09074e+09	8.95779e+08	9.28404e+08	1.09823e+09	1.01485e+09	1.0519e+09
Cys-Gly	3.57515e+07	3.67579e+07	3.45935e+07	4.91894e+07	5.45898e+07	4.51939e+07	3.47495e+07	3.56604e+07	3.50221e+07	4.90139e+07	4.7008e+07	2.51464e+07
Cytidine	1.34927e+07	1.55205e+07	1.38227e+07	4.69083e+07	2.07549e+07	1.45042e+07	1.03417e+07	1.4046e+07	8.55681e+06	1.55285e+07	1.68582e+07	1.78818e+07
Cytidine 5'-monophosphate (hydrate)	4.91519e+07	5.75977e+07	5.96104e+07	4.72882e+07	4.56824e+07	4.14739e+07	3.91361e+07	6.47382e+07	5.14097e+07	5.35843e+07	6.07483e+07	8.04557e+07
Cytidine cyclic phosphate	1.72952e+06	728970	2.85056e+06	2.96714e+06	2.79036e+06	3.06117e+06	3.74091e+06	2.00535e+06	932494	1.87278e+06	1.07925e+06	1.71287e+06
CYTIDINE DIPHOSPHATE	6.01613e+07	5.3294e+07	5.63349e+07	2.54259e+07	3.28344e+07	2.71561e+07	3.14488e+07	5.25295e+07	4.73951e+07	1.68681e+07	1.63243e+07	4.90814e+07
D-(+)-Glucose-1	1.86586e+07	2.38526e+07	1.82431e+07	2.07851e+07	1.50268e+07	1.83626e+07	2.81928e+07	1.93388e+07	2.37968e+07	1.86148e+07	1.37762e+07	1.53375e+07
D-(+)-Glucose-2	1.11621e+07	1.46923e+07	1.14025e+07	1.11968e+07	8.84591e+06	1.12735e+07	1.70651e+07	1.34793e+07	1.4337e+07	1.01203e+07	7.43595e+06	8.51543e+06
D-(+)-Octopine	1.55427e+07	1.34539e+07	1.53014e+07	1.85284e+07	2.26768e+07	2.53429e+07	1.07736e+07	9.17006e+06	1.28617e+07	1.60078e+07	1.53386e+07	1.04149e+07
Deoxycytidine	658088	418668	1.8286e+06	2.87681e+06	2.80768e+06	2.63106e+06	844764	623937	387567	3.80982e+06	4.50892e+06	4.89401e+06
Dihydrothymine	3.07968e+08	2.43926e+08	3.63798e+08	3.14892e+08	3.90469e+08	3.9231e+08	3.16441e+08	3.41158e+08	3.30928e+08	4.15228e+08	4.21757e+08	3.60249e+08
DL-4-Hydroxyphenyllactic acid	7.0274e+06	5.34197e+06	1.18872e+07	1.87059e+07	1.64877e+07	1.59521e+07	1.04982e+07	9.31774e+06	7.76511e+06	2.25602e+07	2.29242e+07	2.13004e+07
DL-Tryptophan	2.42271e+08	2.82179e+08	2.10087e+08	2.29458e+08	1.86569e+08	2.01625e+08	2.43824e+08	2.23973e+08	2.41739e+08	1.9813e+08	1.84503e+08	1.76698e+08
Flavin adenine dinucleotide	2.04819e+06	1.70807e+06	2.36086e+06	2.67828e+06	3.11543e+06	2.99429e+06	1.91891e+06	2.0572e+06	1.96423e+06	2.57744e+06	3.01645e+06	3.13712e+06
Fructose 1,6-bisphosphate	5.87229e+09	6.55607e+09	5.53295e+09	2.73591e+08	4.19048e+08	7.43523e+08	2.99677e+09	3.72091e+09	4.12698e+09	3.11096e+08	2.24583e+08	6.90465e+08
Fructose 6-phosphate	1.22203e+09	1.37814e+09	1.11418e+09	2.75064e+08	3.17372e+08	3.7452e+08	9.4926e+08	1.09918e+09	1.21744e+09	2.17301e+08	3.02766e+08	3.06616e+08
gamma-Glu-Gly	5.40254e+08	4.98056e+08	5.00073e+08	4.57602e+08	5.58054e+08	5.74246e+08	2.68353e+08	3.03693e+08	3.04962e+08	2.70482e+08	3.05724e+08	4.53223e+08
Gamma-L-Glutamylcysteine	7.31235e+07	5.81194e+07	8.0847e+07	8.31056e+07	1.24211e+08	1.21901e+08	3.87274e+07	4.34344e+07	3.60706e+07	9.50133e+07	8.51924e+07	7.32292e+07
GDP-fucose	8.272e+06	5.9973e+06	8.40127e+06	8.65104e+06	1.16962e+07	1.10551e+07	5.79128e+06	5.99186e+06	5.22891e+06	1.07926e+07	1.03473e+07	1.04562e+07
Glu-Glu	3.91779e+06	4.09224e+06	2.71248e+06	4.09702e+06	4.09049e+06	3.41591e+06	2.56226e+06	2.77232e+06	2.69167e+06	3.11708e+06	3.22205e+06	3.49618e+06
glu-leu	1.3918e+08	1.47248e+08	1.18105e+08	7.46199e+07	1.14244e+08	1.4736e+08	8.53856e+07	8.20729e+07	6.86685e+07	5.23457e+07	4.14808e+07	7.75435e+07
glu-ser	1.19051e+07	8.27193e+06	1.09525e+07	9.13657e+06	1.23532e+07	1.28618e+07	7.23867e+06	7.08903e+06	6.29226e+06	6.45309e+06	6.98755e+06	1.03684e+07
glu-thr	2.46637e+08	2.24125e+08	1.88856e+08	1.33518e+08	1.50149e+08	1.68021e+08	8.78765e+07	9.25187e+07	9.54425e+07	5.66893e+07	6.35987e+07	1.50149e+08
Gluconate	7.45353e+08	6.90432e+08	6.85258e+08	6.00766e+08	8.81406e+08	8.19094e+08	4.03715e+08	4.38936e+08	4.16555e+08	4.8546e+08	4.82593e+08	4.59005e+08
Glucosamine 6-phosphate	1.74433e+07	1.43542e+07	1.54151e+07	7.21526e+06	1.05852e+07	1.07889e+07	7.47561e+06	8.29376e+06	8.58298e+06	5.05054e+06	6.14164e+06	1.27943e+07
Glutamate	2.42011e+09	2.01709e+09	2.58019e+09	3.4683e+09	3.18729e+09	3.135e+09	2.75221e+09	2.82323e+09	2.70919e+09	3.31909e+09	3.71596e+09	3.7071e+09
Glutamine	8.80339e+09	8.64275e+09	7.92901e+09	5.86307e+09	6.85593e+09	6.86757e+09	7.4778e+09	7.86306e+09	7.09427e+09	5.66385e+09	5.21943e+09	5.36053e+09
Glutathione	1.96294e+09	1.93575e+09	1.92251e+09	2.71471e+09	2.71139e+09	2.44182e+09	1.90048e+09	1.98445e+09	1.85696e+09	2.58169e+09	2.72551e+09	1.39332e+09
Glutathione disulfide	1.04422e+08	7.98459e+07	1.0209e+08	9.08988e+07	9.92749e+07	1.21361e+08	1.08954e+08	7.52442e+07	6.49989e+07	1.1216e+08	9.36843e+07	5.60703e+07
Glutaurine	2.90776e+07	2.55461e+07	3.10072e+07	2.16237e+07	3.33082e+07	3.53549e+07	1.9145e+07	2.18405e+07	2.10968e+07	2.60265e+07	2.51291e+07	3.38329e+07
Gly-DL-Asp	7.89581e+06	6.68951e+06	7.14364e+06	2.3824e+07	1.08925e+07	1.07343e+07	1.01974e+07	9.55292e+06	9.83567e+06	1.95247e+07	2.45837e+07	1.75162e+07
Glyceraldehyde 3-phosphate	1.2501e+07	1.03887e+07	1.81748e+07	1.07175e+07	3.76228e+07	3.80699e+07	1.15602e+07	2.19113e+07	1.20019e+07	1.71959e+07	1.47054e+07	2.41405e+07
GLYCEROL 3-PHOSPHATE	7.40351e+07	4.27006e+07	7.31818e+07	1.15828e+08	1.59033e+08	1.58747e+08	5.60534e+07	5.42787e+07	4.75797e+07	6.73201e+07	8.026e+07	1.33156e+08
Glycerophosphocholine	6.93979e+09	5.58564e+09	6.23668e+09	3.66946e+09	6.18826e+09	5.60546e+09	3.45754e+09	3.77894e+09	3.75218e+09	2.62336e+09	2.75261e+09	2.4233e+09
Glycerophosphoethanolamine	2.39686e+07	2.09132e+07	2.21321e+07	2.248e+07	2.00657e+07	1.67638e+07	1.47333e+07	1.30694e+07	1.29919e+07	1.25685e+07	1.53935e+07	1.7721e+07
Glycerophosphoglycerol	6.86139e+07	5.77592e+07	6.62907e+07	7.32764e+07	8.47834e+07	7.66545e+07	4.39456e+07	4.18896e+07	4.1876e+07	6.15247e+07	6.57651e+07	7.74599e+07
Guanosine	4.51433e+06	2.20686e+07	1.12286e+07	1.08161e+08	9.78413e+06	6.05142e+06	9.87444e+06	1.53294e+07	1.51771e+07	2.4931e+07	3.2184e+07	2.62309e+07
Guanosine 5'-diphosphate (GDP)	1.17095e+08	1.19438e+08	9.371e+07	4.82157e+07	5.92782e+07	4.79916e+07	7.44137e+07	1.03197e+08	9.45689e+07	3.10895e+07	3.06964e+07	5.16594e+07
GUANOSINE DIPHOSPHATE MANNOSE	1.81153e+07	1.59007e+07	1.58734e+07	4.15214e+06	6.13849e+06	6.16066e+06	9.93294e+06	1.18728e+07	1.12002e+07	4.21223e+06	4.22642e+06	4.04872e+06
Guanosine monophosphate	7.81501e+07	1.00208e+08	9.38627e+07	5.63725e+07	6.37754e+07	4.76461e+07	3.77681e+07	7.54737e+07	6.02441e+07	5.80379e+07	6.43819e+07	9.02138e+07
Guanosine triphosphate	2.65766e+08	1.66459e+08	2.47598e+08	2.66711e+08	3.53211e+08	3.34013e+08	2.67539e+08	2.71426e+08	2.23649e+08	2.96155e+08	2.73463e+08	2.83894e+08
Hexitols	1.5109e+08	1.5359e+08	1.38101e+08	2.65452e+08	1.97653e+08	1.79255e+08	1.07598e+08	9.80022e+07	1.12115e+08	1.34791e+08	1.74514e+08	2.07054e+08
Hexose	8.73829e+06	6.20671e+06	1.34485e+07	1.96731e+07	2.44275e+07	2.41155e+07	1.23897e+07	1.01967e+07	9.7349e+06	2.09863e+07	2.25595e+07	1.69389e+07
Hippurate	1.60091e+07	3.47724e+07	3.94693e+07	5.075e+07	5.08646e+07	5.88812e+07	4.77889e+07	3.52654e+07	3.46118e+07	5.60166e+07	4.72037e+07	4.8367e+07
Hypotaurine	5.21164e+08	5.01783e+08	5.60611e+08	6.19357e+08	6.445e+08	6.10272e+08	5.44948e+08	6.10693e+08	5.81533e+08	7.25952e+08	7.38845e+08	6.31155e+08
Inosine	1.9813e+07	2.44097e+07	2.09581e+07	1.97514e+07	1.49214e+07	1.1202e+07	6.10524e+06	7.18334e+06	5.67177e+06	6.25155e+06	6.4026e+06	4.13297e+07
Inosine-5'-monophosphate (IMP)	4.90203e+07	4.32559e+07	3.921e+07	1.0854e+07	1.14313e+07	1.0975e+07	1.86761e+07	2.13034e+07	2.07211e+07	6.57115e+06	7.76573e+06	2.82582e+07
Inositol	1.19219e+08	1.07983e+08	1.02717e+08	1.45852e+08	1.41573e+08	1.3628e+08	8.03639e+07	7.29272e+07	7.05372e+07	8.56526e+07	9.20653e+07	6.36642e+07
Isoleucine	2.75422e+09	3.05818e+09	2.53676e+09	2.47825e+09	2.25965e+09	2.29964e+09	2.78268e+09	2.70157e+09	2.70934e+09	2.16602e+09	2.09435e+09	2.02913e+09
L-(-)-Methionine	6.11596e+08	6.86454e+08	5.71711e+08	5.25238e+08	5.04042e+08	5.33925e+08	5.9755e+08	5.80288e+08	5.81985e+08	4.84746e+08	4.46725e+08	4.28744e+08
L-2-Aminoadipic acid	2.86419e+07	2.70223e+07	2.53369e+07	1.61734e+07	1.95922e+07	2.07548e+07	1.52761e+07	1.59435e+07	1.48087e+07	1.40232e+07	1.53975e+07	1.42468e+07
L-alpha-Glutamyl-L-histidine	2.02274e+07	1.66791e+07	2.03733e+07	1.55657e+07	2.01419e+07	2.0982e+07	1.74254e+07	1.86325e+07	1.73549e+07	1.79246e+07	2.13982e+07	2.3113e+07
L-Cystathionine	4.57545e+08	5.27494e+08	4.49612e+08	3.64558e+08	4.19179e+08	4.06555e+08	2.41301e+08	2.89652e+08	2.85041e+08	2.00113e+08	2.26654e+08	2.79806e+08
L-gamma-Glutamyl-D-alanine	2.39749e+07	1.61913e+07	2.12438e+07	3.77983e+07	3.09118e+07	3.03583e+07	2.35751e+07	2.16945e+07	1.60054e+07	2.01597e+07	2.86772e+07	4.52959e+07
L-Histidine	5.75515e+09	5.67174e+09	5.52585e+09	4.15781e+09	4.7134e+09	4.82705e+09	3.90662e+09	5.35532e+09	4.16136e+09	4.4585e+09	4.05712e+09	4.25154e+09
L-Threonine	1.94887e+09	1.83553e+09	1.7054e+09	1.54302e+09	1.54782e+09	1.5736e+09	1.66631e+09	1.71073e+09	1.74359e+09	1.37808e+09	1.42142e+09	1.38473e+09
L-Valine	7.76504e+08	7.76312e+08	6.70266e+08	5.61531e+08	5.7419e+08	6.04517e+08	6.66808e+08	6.67434e+08	6.74108e+08	5.34537e+08	5.1832e+08	5.29122e+08
Leucine	3.36236e+09	3.42048e+09	2.87219e+09	2.60129e+09	2.57145e+09	2.81838e+09	3.03692e+09	2.8891e+09	3.0693e+09	2.47264e+09	2.38057e+09	2.31992e+09
Levulinic acid	1.78174e+07	1.31761e+07	1.50633e+07	1.47264e+07	1.31642e+07	3.00384e+07	1.52811e+07	1.60028e+07	1.45461e+07	1.98644e+07	4.4254e+07	1.78804e+07
Lysine	8.63057e+08	7.59738e+08	7.26948e+08	2.9949e+08	4.29517e+08	5.21456e+08	6.832e+08	5.64317e+08	5.30001e+08	3.41972e+08	2.59542e+08	2.5242e+08
Lysylvaline	4.57077e+07	3.49673e+07	4.27045e+07	2.5861e+07	5.15188e+07	5.4189e+07	1.67372e+07	1.96769e+07	1.70881e+07	2.00225e+07	1.79606e+07	2.35191e+07
Malate	8.17544e+08	5.70331e+08	1.08885e+09	1.69246e+09	1.55794e+09	1.30166e+09	1.63259e+09	1.58625e+09	1.51955e+09	2.39879e+09	2.47349e+09	1.42099e+09
Methylguanine	1.39444e+08	1.21494e+08	1.34941e+08	1.4519e+08	1.22015e+08	1.31576e+08	9.68386e+07	1.01255e+08	9.31562e+07	1.41959e+08	1.41374e+08	1.76244e+08
Methylhistidine	8.30079e+07	1.36733e+08	8.63797e+07	9.84423e+07	6.42785e+07	8.02326e+07	1.04445e+08	8.95511e+07	1.19531e+08	9.65714e+07	7.90327e+07	9.66398e+07
Methylimidazoleacetic acid	6.77678e+06	5.55967e+06	7.53456e+06	7.30518e+06	9.77626e+06	1.04407e+07	5.82269e+06	5.83602e+06	6.12495e+06	9.90017e+06	8.16956e+06	8.45116e+06
N,N-Dimethylarginine	1.22926e+08	1.2093e+08	1.13211e+08	7.68533e+07	9.7709e+07	1.0656e+08	9.70724e+07	8.42958e+07	8.48776e+07	7.35596e+07	6.40089e+07	7.19607e+07
N-Acetyl-1-aspartylglutamic acid	1.38764e+07	8.55828e+06	1.55129e+07	4.89219e+06	1.46487e+07	1.51289e+07	7.6095e+06	9.00317e+06	7.02299e+06	9.94156e+06	8.75673e+06	1.38749e+07
N-acetyl-L-2-aminoadipic acid	2.97237e+08	2.72471e+08	3.65274e+08	1.05889e+08	2.9168e+08	2.83477e+08	1.94243e+08	2.38416e+08	1.91659e+08	1.83997e+08	1.49382e+08	3.00113e+08
N-Acetylalanine	2.43451e+07	1.82843e+07	2.57674e+07	3.42718e+07	3.82776e+07	3.38695e+07	1.74963e+07	1.92163e+07	1.83154e+07	3.04748e+07	3.45603e+07	3.19768e+07
N-Acetylaspartate	2.33578e+09	2.32457e+09	2.36326e+09	2.89841e+09	2.61316e+09	2.538e+09	2.05521e+09	2.16148e+09	2.20577e+09	2.46305e+09	2.76644e+09	2.70874e+09
N-Acetylglutamate	6.71588e+07	5.9154e+07	7.48738e+07	5.36522e+07	8.54091e+07	8.62676e+07	5.57461e+07	6.1567e+07	5.69944e+07	9.45441e+07	8.18851e+07	5.76117e+07
N-Acetylhexosamine phosphate	9.28868e+07	8.33752e+07	8.68846e+07	2.54537e+07	3.77953e+07	3.70046e+07	7.9143e+07	1.01989e+08	9.98464e+07	3.74835e+07	3.98068e+07	5.20848e+07
N-Acetylneuraminate	1.5888e+07	1.48166e+07	1.67118e+07	1.71541e+07	2.31241e+07	2.17674e+07	1.58298e+07	1.60356e+07	1.35527e+07	1.9045e+07	1.88287e+07	1.86592e+07
N-Formylmethionine	8.98407e+06	8.27362e+06	1.02099e+07	1.50491e+07	1.66271e+07	1.77523e+07	8.06357e+06	7.13607e+06	6.59769e+06	1.47368e+07	1.20023e+07	1.22425e+07
N6-Acetyl-L-lysine	1.34901e+07	1.09393e+07	1.44304e+07	9.89244e+06	1.23868e+07	1.34026e+07	9.45953e+06	1.16963e+07	1.1629e+07	1.24094e+07	1.20253e+07	1.6658e+07
N6-METHYLLYSINE	1.12134e+08	8.70703e+07	8.60767e+07	5.10411e+07	9.79998e+07	1.03866e+08	6.93796e+07	7.70235e+07	7.00571e+07	6.69878e+07	5.89561e+07	6.15725e+07
NAD+	5.92613e+07	3.02423e+07	2.74379e+08	7.67883e+08	8.16579e+08	7.5719e+08	6.21807e+07	4.84155e+07	3.02518e+07	8.76291e+08	9.48684e+08	7.32951e+08
NADH	1.40699e+07	8.81846e+06	2.36155e+07	4.40196e+07	6.09494e+07	7.13142e+07	1.54957e+07	1.11448e+07	1.01461e+07	3.25555e+07	3.10005e+07	8.70937e+07
NADP+	1.95749e+07	1.39156e+07	2.03523e+07	1.85745e+07	2.2833e+07	2.58076e+07	1.13304e+07	1.13605e+07	9.37432e+06	2.0045e+07	2.10841e+07	2.14122e+07
Nicotinamide mononucleotide	1.85581e+06	1.40173e+06	7.02923e+06	6.68581e+06	1.2164e+07	9.45578e+06	2.26965e+06	2.30922e+06	3.05553e+06	8.63978e+06	9.89475e+06	9.22369e+06
Ophthalmate	1.57476e+08	1.30556e+08	1.57312e+08	1.10433e+08	1.60106e+08	1.74493e+08	7.74054e+07	8.73618e+07	8.19102e+07	7.91473e+07	8.1753e+07	1.73017e+08
Ornithine	7.50357e+07	1.20413e+08	1.04703e+08	6.45719e+07	8.16502e+07	9.28075e+07	1.06621e+08	7.96514e+07	1.27829e+08	6.63393e+07	5.24001e+07	6.62009e+07
Orotate	4.19976e+06	793563	3.23291e+07	6.4489e+07	7.34656e+07	6.94998e+07	5.68534e+06	6.83412e+06	5.98413e+06	7.06434e+07	8.58918e+07	9.74652e+07
Orotidine	5.82651e+07	6.23824e+07	6.55146e+07	6.20172e+07	7.19447e+07	7.11005e+07	3.96762e+07	4.45309e+07	4.4377e+07	4.73179e+07	5.42931e+07	8.31254e+07
Pantothenate	8.91668e+08	8.5332e+08	9.40526e+08	7.64289e+08	9.35741e+08	9.84522e+08	8.56234e+08	9.08322e+08	9.12251e+08	1.01079e+09	8.80832e+08	1.12173e+09
Pentitols	1.56175e+07	1.86602e+07	1.53079e+07	1.34959e+07	1.17955e+07	1.18994e+07	1.21643e+07	1.18489e+07	1.107e+07	8.31181e+06	1.04588e+07	1.25015e+07
Pentose phosphates	2.42269e+08	2.78528e+08	2.44331e+08	7.93546e+07	9.49269e+07	1.09011e+08	1.38495e+08	1.61922e+08	1.72122e+08	8.75101e+07	8.38875e+07	1.16523e+08
Phenylalanine	2.51962e+09	2.74467e+09	2.12732e+09	2.20483e+09	1.93857e+09	2.01176e+09	2.46459e+09	2.32161e+09	2.41885e+09	1.92949e+09	1.87508e+09	1.75091e+09
Phosphocreatine	2.84392e+08	1.52832e+08	6.7863e+08	3.72505e+08	5.51759e+08	5.24658e+08	5.35373e+08	6.28134e+08	5.04427e+08	7.72774e+08	7.69572e+08	8.11588e+08
Phosphorylcholine	3.42208e+10	3.40038e+10	3.79528e+10	3.44711e+10	3.59449e+10	3.57556e+10	3.45261e+10	3.80988e+10	3.70286e+10	4.04852e+10	4.21778e+10	4.69021e+10
Pro-Leu-Lys	4.55035e+07	4.30283e+07	4.96946e+07	3.66163e+07	5.45189e+07	5.39463e+07	3.10981e+07	3.43906e+07	3.25758e+07	3.81406e+07	3.94553e+07	4.35922e+07
Proline	1.27192e+10	1.28701e+10	1.2276e+10	1.39028e+10	1.32297e+10	1.29254e+10	1.11597e+10	1.197e+10	1.19969e+10	1.22334e+10	1.33003e+10	1.28845e+10
Prolylleucine	1.26502e+07	1.21505e+07	1.17852e+07	1.36967e+07	1.53485e+07	1.59596e+07	8.31231e+06	7.28178e+06	8.05487e+06	1.08556e+07	9.3072e+06	8.83761e+06
Pyruvate	8.8252e+07	6.91395e+07	1.60215e+08	2.49097e+08	2.81206e+08	2.63173e+08	1.60302e+08	1.58062e+08	1.51847e+08	2.97565e+08	2.93414e+08	2.7776e+08
RIBOFLAVIN	1.07465e+07	1.2666e+07	1.09706e+07	1.36405e+07	1.26954e+07	1.36941e+07	1.39964e+07	1.19295e+07	1.16025e+07	1.27063e+07	1.16732e+07	1.1507e+07
Ribose 1,5-bisphosphate	1.39321e+07	8.49355e+06	1.61238e+07	3.70272e+07	5.01541e+07	4.43354e+07	1.58224e+07	1.82433e+07	1.3098e+07	3.57378e+07	3.56691e+07	2.49353e+07
S-Adenosylhomocysteine	6.69161e+06	6.83494e+06	7.41684e+06	7.94658e+06	8.73293e+06	8.31084e+06	5.63767e+06	5.53835e+06	4.79058e+06	6.89851e+06	7.81893e+06	9.99946e+06
S-Adenosylmethionine	3.27164e+09	3.39279e+09	3.2208e+09	2.88872e+09	3.19045e+09	3.07182e+09	2.85458e+09	3.10254e+09	3.03298e+09	2.95659e+09	3.16976e+09	2.83238e+09
S-Cysteinosuccinic acid	4.78128e+06	5.22431e+06	5.58506e+06	3.28545e+06	2.71285e+06	3.32052e+06	5.43003e+06	5.78401e+06	6.06744e+06	4.57089e+06	4.64275e+06	2.62933e+06
S-Lactoylglutathione	3.35482e+07	5.66671e+07	4.14311e+07	673369	5.92723e+06	5.29226e+06	5.88721e+06	1.7769e+07	2.72058e+07	1.16266e+06	1.02332e+06	1.65932e+06
Sedoheptulose 7-phosphate	2.27115e+08	2.42698e+08	1.97176e+08	5.6981e+07	7.71523e+07	7.26379e+07	1.31379e+08	1.55627e+08	1.63875e+08	3.30649e+07	4.76011e+07	8.44212e+07
Serine	2.82753e+08	2.59264e+08	2.40749e+08	1.92684e+08	1.95862e+08	1.8691e+08	2.78257e+08	2.96259e+08	2.99715e+08	2.01921e+08	2.05688e+08	1.35511e+08
Succinic acid	2.60494e+07	2.27125e+07	2.90983e+07	3.21479e+07	3.13758e+07	3.51359e+07	4.81041e+07	3.5996e+07	3.24054e+07	4.46319e+07	3.98178e+07	3.77119e+07
Succinyladenosine	1.45278e+07	1.19726e+07	1.50217e+07	7.09651e+06	1.20042e+07	1.25353e+07	1.39989e+07	1.66011e+07	1.45643e+07	8.12182e+06	8.26286e+06	1.1641e+07
Tauropine	7.37496e+06	7.35626e+06	8.14781e+06	7.569e+06	8.91217e+06	7.97801e+06	7.15634e+06	7.78644e+06	8.05165e+06	8.73222e+06	1.00079e+07	6.75738e+06
Thiamine	2.2696e+07	2.09397e+07	2.24795e+07	3.12487e+07	2.91505e+07	3.85091e+07	4.15534e+07	2.66858e+07	2.27939e+07	3.19365e+07	2.21412e+07	2.71632e+07
Threonate	9.66268e+07	9.0506e+07	1.21943e+08	1.60102e+08	1.86086e+08	1.80891e+08	7.95866e+07	8.37195e+07	7.64842e+07	1.86014e+08	1.71315e+08	2.02002e+08
THYMIDINE-MONOPHOSPHATE	2.91413e+06	1.68628e+06	4.21985e+06	3.62336e+06	5.62795e+06	5.96001e+06	2.09736e+06	1.94668e+06	1.55109e+06	4.67046e+06	4.62532e+06	8.7604e+06
trans-Aconitate	4.6222e+07	3.00925e+07	4.34133e+07	4.54543e+07	5.12961e+07	4.81835e+07	4.20437e+07	4.09754e+07	3.45748e+07	4.58435e+07	4.33937e+07	6.13329e+07
Tyrosine	2.89935e+08	3.93584e+08	2.27877e+08	3.25643e+08	1.82198e+08	1.74536e+08	2.89622e+08	3.13583e+08	4.22859e+08	2.50435e+08	2.95168e+08	2.56414e+08
UDP-N-acetylglucosamine	4.56703e+08	3.82314e+08	5.25872e+08	6.24002e+08	7.58017e+08	7.67578e+08	4.14445e+08	4.39286e+08	4.11983e+08	8.27981e+08	8.49903e+08	1.0288e+09
URACIL	4.51979e+06	3.46973e+06	3.479e+07	6.83026e+07	7.67383e+07	7.37436e+07	7.93741e+06	1.02725e+07	9.07077e+06	7.63354e+07	8.94741e+07	1.02136e+08
Urate	5.52079e+06	3.59865e+06	1.77549e+07	6.31495e+07	5.58269e+07	6.34681e+07	1.14645e+07	7.4962e+06	7.19798e+06	6.27198e+07	4.9666e+07	5.16312e+07
Uridine	1.73794e+07	1.91911e+07	1.40371e+07	3.38129e+07	1.75121e+07	1.09258e+07	7.38068e+06	9.84396e+06	7.75363e+06	9.00438e+06	1.06761e+07	1.10519e+07
URIDINE 5-DIPHOSPHATE-1	4.87207e+08	3.484e+08	4.59137e+08	3.69428e+08	5.01082e+08	4.45856e+08	3.26871e+08	4.26132e+08	3.64037e+08	2.82517e+08	2.84942e+08	5.68125e+08
URIDINE 5-DIPHOSPHATE-2	1.39699e+08	9.16846e+07	1.46768e+08	1.79203e+08	1.94776e+08	2.00875e+08	1.13422e+08	1.11498e+08	9.87813e+07	1.94115e+08	1.94279e+08	2.81591e+08
Uridine 5-diphosphogalactose	6.42047e+08	3.62161e+08	6.49881e+08	4.26571e+08	7.70549e+08	8.07458e+08	3.18867e+08	3.46052e+08	2.67187e+08	5.17347e+08	5.14727e+08	1.07943e+09
Uridine 5-diphosphate-D-glucuronate	4.88875e+07	4.39928e+07	5.2565e+07	1.15124e+07	1.90239e+07	2.24056e+07	8.96718e+06	1.07219e+07	9.75394e+06	1.19599e+07	1.06696e+07	2.18472e+07
Uridine diphosphate	1.51004e+07	1.59766e+07	1.69496e+07	2.7133e+07	1.82249e+07	1.83462e+07	1.74722e+07	1.88798e+07	1.9362e+07	2.4769e+07	2.75131e+07	2.4459e+07
URIDINE TRIPHOSPHATE	1.9515e+08	1.25768e+08	2.16213e+08	2.69564e+08	3.36668e+08	3.5379e+08	2.23108e+08	2.28571e+08	1.99782e+08	3.15224e+08	3.12002e+08	3.9284e+08
Xanthine	1.09744e+08	1.11283e+08	1.13098e+08	1.64333e+08	1.33359e+08	1.37894e+08	1.38155e+08	1.12709e+08	1.16636e+08	1.41879e+08	1.41445e+08	1.37956e+08
Xanthosine	5.36465e+06	7.90864e+06	5.77801e+06	1.96492e+06	2.20209e+06	2.22834e+06	2.88491e+06	4.02689e+06	4.39696e+06	1.5932e+06	1.80297e+06	3.55295e+06
Aminobutyric acid (GABA)	8.64842e+07	7.44528e+07	9.2272e+07	7.96736e+07	1.23421e+08	1.09068e+08	7.0009e+07	7.72409e+07	5.99404e+07	9.92886e+07	8.69548e+07	6.01849e+07
L-Glutamyl-L-glutamic acid	2.69751e+06	2.26574e+06	2.13929e+06	1.44908e+06	1.73068e+06	1.79602e+06	1.47769e+06	2.08306e+06	1.88201e+06	1.68086e+06	1.82839e+06	1.81629e+06
